# Supplementary material for: Identifying low test-taking effort during low-stakes tests with the new Test-taking Effort Short Scale (TESS) – development and psychometrics
Source: BMC Med Educ. 2018 May 8;18:101. doi: 10.1186/s12909-018-1196-0 (PMC5941641; doi:10.1186/s12909-018-1196-0)
Supplement: Supplementary file 2 — Raw data with all variables used in this study. (XLSX 150 kb) [file 12909_2018_1196_MOESM2_ESM.xlsx]

## Sheet: TESS_RawData
pseudo-ID	format	sex	age	all_t	time	TESS_1	TESS_2	TESS_3	TESS	KIM	PERCUSE	PERCBENE	LIST_REPET
1	2	1	23	NA	1:30	4	3	5	4	3.41667	4.28571	2	4.125
2	2	2	31	NA	1:30	5	5	4	4.66667	3.83333	4	1	3
3	2	1	23	30	1:30	4	4	3	3.66667	3.08333	2.14286	2	2.875
4	2	2	34	70	1:10	2	3	3	2.66667	2.45455	2	4	NA
5	2	1	23	65	1:30	4	2	3	3	2.91667	2.42857	1	3.25
6	2	1	23	100	2:30	5	4	4	4.33333	3.41667	2.28571	2	2.5
7	2	1	23	NA	2:30	4	4	3	3.66667	2.75	2.57143	3	3.25
8	2	2	22	NA	3:00	4	4	4	4	2.91667	4	1	4
9	2	1	23	NA	1:30	4	4	4	4	3	2.14286	1	2
10	2	2	28	NA	2:00	5	4	5	4.66667	2.91667	4.57143	1	3.875
11	2	2	22	NA	2:00	5	4	4	4.33333	2.66667	1.71429	1	4.5
12	2	1	28	NA	2:30	1	4	1	2	2.25	2.85714	1	3.875
13	2	2	24	60	2:30	4	4	4	4	2.83333	3	1	3.625
14	2	2	24	NA	2:00	3	3	3	3	2.66667	1	1	NA
15	2	2	24	NA	2:00	5	5	5	5	3.66667	5	2	3.875
16	2	1	29	NA	NA	3	5	2	3.33333	3.08333	1.28571	1	2.125
17	2	1	22	89	2:30	5	5	5	5	3.91667	3.42857	1	3.5
18	2	2	24	145	2:30	5	4	3	4	2.75	3.14286	3	4.75
19	2	2	20	-5	1:00	2	3	2	2.33333	2.58333	1	2	3
20	2	1	22	91	2:30	5	5	5	5	3.25	2.85714	3	4.625
21	2	1	28	NA	2:30	2	2	2	2	2.83333	2	2	2.25
22	2	1	22	80	2:00	4	4	4	4	3.5	4	2	3.5
23	2	1	23	85	2:30	4	4	4	4	3.08333	2.28571	1	3.125
24	2	2	23	NA	3:00	1	1	2	1.33333	1.66667	1.71429	2	4.25
25	2	2	28	NA	2:00	1	3	3	2.33333	2.75	1	1	3
26	2	1	23	90	2:00	4	NA	4	NA	2.5	3.42857	2	3.5
27	2	2	NA	NA	1:00	2	2	3	2.33333	2.33333	2.57143	2	3.125
28	2	1	23	NA	3:00	5	5	5	5	2.75	4.57143	1	4.625
29	2	1	21	0	1:00	5	1	1	2.33333	1.41667	1.85714	3	3.25
30	2	2	23	20	2:00	3	5	5	4.33333	2.16667	2.28571	1	2.875
31	2	2	21	NA	12:50	2	2	1	1.66667	1.72727	1.85714	1	3.125
32	2	2	21	NA	1:00	1	5	5	3.66667	2.81818	4.57143	1	4.5
33	2	1	22	NA	2:00	NA	NA	NA	NA	2.16667	2	NA	3.125
34	2	2	20	2	1:30	2	2	2	2	2.33333	1.14286	1	4.625
35	2	2	22	NA	1:20	4	5	3	4	2.41667	1.14286	1	3.25
36	2	2	22	20	1:30	4	4	4	4	2.16667	3	2	NA
37	2	2	21	4	1:30	3	1	3	2.33333	2.08333	1.85714	1	4.25
38	2	2	23	NA	1:30	4	4	3	3.66667	2.54545	2	1	NA
39	2	2	21	NA	NA	3	2	4	3	3	3	1	3.375
40	2	2	20	NA	1:00	5	5	4	4.66667	2.83333	3.28571	1	4.625
41	2	2	20	NA	NA	1	3	2	2	2.66667	2.28571	1	NA
42	2	1	30	NA	1:40	1	3	1	1.66667	2.33333	1	1	2.375
43	2	NA	NA	NA	NA	NA	NA	NA	NA	NA	NA	NA	NA
44	2	2	20	NA	1:30	3	4	3	3.33333	2.75	3.14286	1	3.25
45	2	1	22	25	1:45	2	2	2	2	2.25	1.85714	1	2.25
46	2	1	20	24	1:30	4	4	4	4	2	4	3	NA
47	2	2	22	12	1:30	2	4	4	3.33333	3	2.14286	1	3.875
48	2	1	30	NA	NA	NA	NA	NA	NA	NA	NA	NA	NA
49	2	2	21	NA	12:50	2	2	3	2.33333	3.25	2.57143	1	3.125
50	2	2	22	NA	1:15	2	3	2	2.33333	2.41667	3	4	3.25
51	2	2	30	NA	2:40	3	3	4	3.33333	2.75	2.57143	1	3.625
52	2	2	22	20	2:00	3	3	2	2.66667	1.66667	1.57143	1	2.75
53	2	2	20	35	1:00	3	3	3	3	2.91667	4.71429	2	NA
54	2	2	21	17	1:30	4	4	4	4	2.83333	3.28571	1	3.375
55	2	2	29	NA	1:30	5	5	3	4.33333	2.91667	1.85714	1	NA
56	2	2	21	NA	2:15	3	3	2	2.66667	1.83333	1	1	NA
57	2	2	21	NA	1:00	1	4	2	2.33333	2.09091	2.42857	1	3.875
58	2	2	20	NA	1:30	3	3	2	2.66667	3.08333	2.14286	1	4.75
59	2	1	23	-1	2:30	4	4	4	4	NA	3.14286	1	3.33333
60	2	2	22	NA	1:50	5	5	5	5	2.91667	5	1	4
61	2	2	21	45	2:00	3	4	3	3.33333	2.44444	2	1	3
62	2	2	22	NA	1:00	3	2	1	2	2.25	3	1	3.625
63	2	1	31	NA	2:00	5	5	5	5	2.91667	3.28571	3	3.125
64	2	2	23	50	2:30	5	5	5	5	2.66667	5	1	3.5
65	2	2	19	40	1:15	4	4	3	3.66667	2.66667	2.14286	1	3.14286
66	2	2	22	45	2:00	4	4	4	4	2.75	4.14286	1	NA
67	2	2	20	NA	1:30	2	4	2	2.66667	2.91667	2.42857	1	3
68	2	2	21	-2	2:00	5	5	5	5	3.33333	3.42857	1	5
69	2	NA	22	0	1:00	4	3	2	3	3	1.42857	3	3.75
70	2	2	21	NA	1:30	NA	NA	NA	NA	NA	NA	NA	NA
71	2	2	21	NA	NA	NA	NA	NA	NA	NA	NA	NA	NA
72	2	1	21	34	1:30	4	4	4	4	2.83333	3.14286	1	3.625
73	2	1	20	NA	2:00	4	4	3	3.66667	2.81818	3.42857	1	2.625
74	2	2	20	NA	2:00	5	5	5	5	3.16667	5	1	2.875
75	2	2	22	20	2:40	5	5	4	4.66667	3.08333	3.57143	2	3.125
76	2	1	28	NA	3:00	5	4	4	4.33333	3.33333	3.57143	1	1.5
77	2	2	27	NA	2:30	5	5	4	4.66667	3.5	4.28571	NA	3.375
78	2	2	28	NA	2:40	5	3	3	3.66667	2.58333	2.14286	1	3.125
79	2	2	21	NA	2:15	3	4	3	3.33333	2.81818	3.28571	2	NA
80	2	2	20	NA	NA	NA	NA	NA	NA	NA	NA	NA	NA
81	2	2	21	NA	2:00	4	4	3	3.66667	2.5	2.57143	1	4.375
82	2	2	27	NA	2:30	5	4	3	4	2.08333	2	1	4.125
83	2	1	23	NA	1:30	3	5	5	4.33333	2.58333	3.71429	1	3.5
84	2	2	28	NA	2:30	5	5	4	4.66667	3.5	3	1	4.5
85	2	2	21	70	1:20	5	4	4	4.33333	3.25	2.85714	1	4.25
86	2	1	23	NA	2:00	4	4	2	3.33333	2.5	1.42857	1	3.125
87	2	2	22	10	1:30	4	5	3	4	2.75	3.57143	2	4.125
88	2	2	29	NA	1:45	1	5	5	3.66667	2.91667	2.85714	1	4.125
89	2	2	21	NA	2:30	3	3	3	3	2.33333	2.71429	2	2.625
90	2	2	21	NA	1:45	4	3	3	3.33333	2.91667	2.57143	3	3.875
91	2	2	21	49	1:45	5	5	4	4.66667	3.58333	3.28571	1	4.5
92	2	2	22	NA	2:00	2	2	2	2	2.66667	1.85714	1	3.5
93	2	2	28	NA	2:30	4	4	4	4	2.81818	3.71429	1	3.5
94	2	2	NA	NA	2:00	4	4	3	3.66667	2.58333	3.57143	1	4
95	2	1	23	NA	1:30	3	3	2	2.66667	2.75	3.42857	1	3.75
96	2	2	20	NA	2:00	2	4	3	3	2.83333	2.57143	1	3.5
97	2	2	23	NA	1:30	5	5	4	4.66667	2.83333	1.57143	1	3.375
98	2	1	21	NA	2:15	5	4	3	4	3.5	3.28571	1	4.25
99	2	1	20	NA	2:00	5	4	3	4	2.91667	3	1	3.25
100	2	2	20	10	1:30	4	4	2	3.33333	1.66667	1.28571	1	2.875
101	2	2	NA	NA	2:00	NA	NA	NA	NA	NA	NA	NA	NA
102	2	2	21	NA	1:45	3	4	2	3	2.58333	3	2	4.125
103	2	2	21	NA	1:30	1	3	1	1.66667	2.41667	1	1	2.75
104	2	2	20	NA	1:30	3	3	3	3	2.83333	2.57143	2	3.625
105	2	1	21	NA	2:00	4	3	3	3.33333	2.66667	2.14286	1	4.625
106	2	2	23	59	2:15	5	4	3	4	3.08333	1.28571	1	3.25
107	2	2	20	NA	NA	5	4	4	4.33333	2.63636	1.71429	1	4
108	2	2	32	NA	2:30	3	3	3	3	2.58333	2.16667	NA	NA
109	2	2	23	NA	1:35	3	5	2	3.33333	2.58333	2.57143	4	2.25
110	2	2	22	NA	2:00	4	5	4	4.33333	3.25	2.71429	1	3.875
111	2	2	20	NA	1:30	5	5	3	4.33333	2.25	3.57143	1	4
112	2	1	28	NA	NA	4	3	4	3.66667	4	3.83333	2	4.375
113	2	1	21	NA	2:00	4	4	3	3.66667	2.7	2.28571	1	3.5
114	2	1	24	20	2:00	5	3	1	3	2.66667	1	1	3
115	2	2	36	NA	2:50	5	4	4	4.33333	3.41667	3.71429	3	3.625
116	2	2	33	NA	3:00	5	5	5	5	2.90909	4.42857	1	3.375
117	2	2	21	NA	2:55	NA	NA	NA	NA	NA	NA	NA	NA
118	2	1	20	NA	1:20	5	5	5	5	3.08333	2.85714	1	3.75
119	2	1	21	NA	NA	4	5	5	4.66667	2.75	3.28571	2	2.625
120	2	2	22	NA	NA	5	4	4	4.33333	2.66667	1.57143	2	2.625
121	2	2	27	NA	2:45	5	5	5	5	2.83333	2	1	3.5
122	2	2	20	3	2:35	3	4	3	3.33333	2.5	3.14286	3	2.375
123	2	2	22	NA	2:00	4	5	3	4	2	2.71429	2	3
124	2	1	25	NA	2:30	5	5	5	5	3.16667	3.14286	1	3
125	2	2	28	NA	2:00	3	4	4	3.66667	2.91667	3.28571	1	3.875
126	2	2	24	NA	2:30	5	4	4	4.33333	2.33333	1.57143	2	2.875
127	2	2	21	20	2:00	4	5	4	4.33333	2.58333	3.85714	4	3.875
128	2	2	20	NA	1:30	3	4	3	3.33333	2.09091	1.57143	1	3.57143
129	2	2	19	NA	1:20	3	3	3	3	2.25	3.28571	1	3.125
130	2	2	22	NA	2:00	3	4	2	3	1.75	2.14286	1	2.75
131	2	2	26	NA	2:00	2	3	1	2	1.75	1.14286	3	3.75
132	2	1	29	NA	NA	5	5	4	4.66667	3.41667	1.14286	1	3.375
133	2	2	NA	NA	2:30	2	4	2	2.66667	2.41667	3	3	2.75
134	2	2	19	0	2:20	3	5	3	3.66667	2.91667	3	4	3
135	2	1	21	NA	1:30	NA	NA	NA	NA	NA	NA	NA	NA
136	2	2	21	NA	2:00	3	4	4	3.66667	2.58333	3.28571	1	3
137	2	1	21	41	1:30	3	1	1	1.66667	2.25	1.14286	1	2.875
138	2	2	21	NA	2:30	4	5	5	4.66667	2.5	1.57143	2	2.625
139	2	2	22	47	3:00	4	5	4	4.33333	2.75	2.14286	1	2
140	2	2	22	20	2:00	5	5	5	5	3.1	3.14286	1	2.5
141	2	1	21	20	1:00	3	4	3	3.33333	2.33333	1	1	3.125
142	2	2	19	19	2:30	5	5	4	4.66667	3.41667	4.57143	4	4.375
143	2	1	21	NA	NA	NA	NA	NA	NA	NA	NA	NA	NA
144	2	2	19	NA	2:30	4	4	3	3.66667	3.08333	3.28571	3	3.25
145	2	NA	NA	NA	NA	NA	NA	NA	NA	NA	NA	NA	NA
146	2	2	20	NA	NA	NA	NA	NA	NA	1.75	NA	NA	NA
147	2	2	19	NA	1:00	NA	NA	NA	NA	NA	NA	NA	NA
148	2	1	21	NA	2:00	3	4	3	3.33333	2.66667	2.71429	1	NA
149	2	2	20	NA	1:20	NA	NA	NA	NA	NA	NA	NA	NA
150	2	1	30	NA	NA	NA	NA	NA	NA	NA	NA	NA	NA
151	2	2	20	NA	2:15	5	5	5	5	4.18182	5	1	3.75
152	2	1	22	NA	1:15	3	4	2	3	1.58333	2.28571	3	4.5
153	2	2	19	NA	2:00	4	3	2	3	2.41667	3	1	3.125
154	2	1	25	NA	NA	2	5	3	3.33333	2.58333	1.42857	1	2.875
155	2	2	20	NA	2:00	4	5	3	4	2.83333	4.14286	1	3.375
156	2	NA	19	NA	1:55	5	5	3	4.33333	2.33333	2.42857	1	3.375
157	2	2	19	NA	2:30	4	5	5	4.66667	2.83333	3	1	3.75
158	2	2	20	NA	2:20	4	3	3	3.33333	3	2.14286	1	4.5
159	2	2	22	NA	1:20	4	5	4	4.33333	3.16667	3.57143	1	4.125
160	2	1	27	NA	1:15	NA	NA	NA	NA	2.25	NA	NA	NA
161	2	2	20	NA	1:30	2	4	3	3	2.41667	2.42857	1	4.25
162	2	1	29	17	2:30	4	5	5	4.66667	2.91667	3.71429	3	3.875
163	2	1	38	NA	1:30	1	1	2	1.33333	2	1.14286	1	NA
164	2	2	20	NA	1:30	4	4	3	3.66667	3.08333	3.85714	1	3.25
165	2	1	27	0	NA	3	3	3	3	NA	3.71429	2	NA
166	2	2	19	NA	2:30	4	4	4	4	3.08333	2.71429	1	3.375
167	2	NA	NA	NA	NA	NA	NA	NA	NA	NA	NA	NA	NA
168	2	1	19	12	1:10	5	5	5	5	2.66667	2.85714	1	3.125
169	2	2	19	10	1:00	5	5	5	5	2.83333	3.42857	1	4
170	2	2	21	36	2:00	3	5	4	4	2.16667	3	2	4.5
171	2	2	19	NA	1:00	NA	NA	NA	NA	2.75	NA	NA	NA
172	2	2	20	NA	1:15	3	3	3	3	2.5	2.14286	2	3.75
173	2	2	22	-10	1:10	3	4	3	3.33333	3	4	1	3.5
174	2	2	21	10	2:00	2	5	2	3	3	2.57143	4	3.71429
175	2	2	19	NA	1:10	4	4	3	3.66667	NA	1.42857	1	3.875
176	2	NA	NA	NA	NA	NA	NA	NA	NA	NA	NA	NA	NA
177	2	2	24	NA	1:20	3	5	3	3.66667	2.33333	1.57143	2	3.125
178	2	2	20	NA	1:20	4	4	3	3.66667	3	3.85714	2	3.75
179	2	2	20	NA	1:30	NA	NA	NA	NA	NA	NA	NA	NA
180	2	2	19	NA	1:15	4	5	3	4	2.83333	3.42857	2	3.75
181	2	2	19	NA	1:00	2	5	2	3	2.25	3.85714	1	4.625
182	2	2	20	NA	NA	4	4	2	3.33333	2.25	2	1	3.125
183	2	2	19	NA	1:30	5	3	2	3.33333	2.41667	2	1	2.5
184	2	1	19	NA	1:00	2	3	2	2.33333	2	2.42857	2	2.25
185	2	2	27	17	1:15	3	4	4	3.66667	3.16667	4	1	4.125
186	2	2	22	NA	2:00	2	2	2	2	1.83333	2.14286	4	4.75
187	2	1	19	NA	1:30	2	4	4	3.33333	3	4	1	3.5
188	2	2	19	NA	1:00	3	3	2	2.66667	2.18182	1.14286	2	3.75
189	2	2	19	0	12:45	4	5	3	4	3.08333	4.28571	1	4.125
190	2	2	27	30	1:30	3	5	4	4	2.91667	3.71429	1	2.5
191	2	1	21	NA	NA	2	5	3	3.33333	1.83333	3.85714	2	3.5
192	2	1	20	NA	1:00	4	4	3	3.66667	2.41667	3.42857	1	3.125
193	2	NA	NA	NA	NA	NA	NA	NA	NA	NA	NA	NA	NA
194	2	1	28	NA	12:45	3	3	1	2.33333	1.91667	1.14286	1	2.75
195	2	NA	NA	NA	NA	NA	NA	NA	NA	NA	NA	NA	NA
196	2	NA	NA	NA	NA	NA	NA	NA	NA	NA	NA	NA	NA
197	2	NA	NA	NA	NA	NA	NA	NA	NA	NA	NA	NA	NA
198	2	1	19	NA	1:00	2	3	2	2.33333	1.75	1.14286	1	4.125
199	2	1	21	NA	2:00	4	4	2	3.33333	2.58333	2	1	3.625
200	2	2	21	20	12:50	3	3	1	2.33333	3	1	1	3.75
201	2	NA	20	NA	NA	5	5	4	4.66667	2.91667	2.42857	1	2.75
202	2	2	20	-2	2:00	2	4	4	3.33333	3.33333	3.57143	1	4
203	2	2	20	NA	2:00	5	5	5	5	3.09091	3.85714	1	4.125
204	2	2	21	5	2:00	4	5	3	4	3.08333	3.33333	1	4.125
205	2	2	20	NA	2:00	4	NA	3	NA	2.91667	3.57143	1	4.5
206	2	2	26	NA	2:00	3	4	3	3.33333	2.5	3.14286	1	4
207	2	2	21	NA	NA	NA	NA	NA	NA	NA	NA	NA	NA
208	2	2	20	NA	2:00	4	3	3	3.33333	2	2	3	3
209	2	2	20	NA	1:30	4	4	4	4	3	2.85714	1	4.125
210	2	1	27	NA	2:00	4	4	4	4	3	3.14286	1	NA
211	2	1	28	NA	2:00	4	3	3	3.33333	1.91667	2.57143	2	3.375
212	2	2	20	12	2:00	4	4	3	3.66667	2.45455	4	1	3.125
213	2	2	27	NA	1:40	4	4	3	3.66667	2.91667	3.28571	3	4.125
214	2	2	28	NA	2:00	4	5	3	4	3.08333	4	1	3.75
215	2	2	21	4	2:00	3	5	5	4.33333	2.11111	1	1	3
216	2	2	28	NA	2:15	5	5	4	4.66667	3.41667	2.14286	2	2.5
217	2	2	22	NA	1:40	5	5	5	5	2.5	3.85714	1	3.625
218	2	1	20	NA	2:00	5	3	4	4	2.5	2.71429	1	2.625
219	2	2	23	NA	1:30	4	3	3	3.33333	2.66667	2.57143	1	NA
220	2	2	30	NA	1:30	3	5	3	3.66667	2.27273	3.14286	1	4
221	2	2	23	NA	2:00	4	3	3	3.33333	3.41667	3	1	3.375
222	2	2	22	NA	2:30	4	3	4	3.66667	2.66667	3	1	3.75
223	2	1	30	NA	2:00	4	5	4	4.33333	3.16667	3.71429	1	4
224	2	1	19	NA	1:40	3	5	2	3.33333	2.83333	2.71429	1	3.375
225	2	1	26	46	1:15	5	5	5	5	3.25	2.57143	1	3.25
226	2	2	19	NA	1:20	4	5	3	4	2.83333	3.14286	1	4.625
227	2	2	19	NA	1:30	4	4	4	4	2.58333	1.57143	1	3.875
228	2	2	28	NA	2:30	5	5	4	4.66667	2.58333	3.28571	1	3.5
229	2	1	27	NA	1:30	1	4	4	3	2.33333	1.42857	1	3.5
230	2	2	26	NA	1:30	4	5	4	4.33333	3.41667	3	1	3.5
231	2	1	20	NA	1:30	4	4	4	4	2.33333	2.71429	3	3.5
232	2	2	19	NA	1:30	4	4	4	4	2.25	3.14286	4	3.125
233	2	2	20	NA	1:20	4	4	3	3.66667	3.41667	3.42857	1	3.625
234	2	2	19	NA	1:30	4	4	4	4	1.91667	3.42857	4	3.625
235	2	2	20	NA	1:10	4	4	4	4	3.16667	2.57143	1	3.375
236	2	2	19	NA	1:30	3	5	4	4	2	3.57143	1	3.5
237	2	1	28	NA	1:30	5	5	4	4.66667	2.75	1.14286	1	1.5
238	2	2	19	NA	1:30	2	1	3	2	3.58333	2.85714	1	3.875
239	2	2	19	10	1:30	4	5	NA	NA	3	2.85714	1	3
240	2	2	19	NA	1:40	4	5	4	4.33333	2.91667	3.28571	3	3.875
241	2	2	20	NA	1:30	3	4	2	3	2.16667	3.42857	1	3
242	2	2	19	NA	1:30	2	2	1	1.66667	2.58333	2.42857	2	4
243	2	2	20	13	1:30	5	3	3	3.66667	3.1	2	1	3.85714
244	2	1	20	NA	1:57	3	2	3	2.66667	3	2.42857	3	3.125
245	2	2	19	NA	1:00	NA	NA	NA	NA	NA	NA	NA	NA
246	2	NA	NA	NA	NA	NA	NA	NA	NA	NA	NA	NA	NA
247	2	NA	NA	NA	NA	NA	NA	NA	NA	NA	NA	NA	NA
248	2	2	27	NA	1:30	4	3	3	3.33333	3.41667	3.14286	1	3.75
249	2	1	21	20	1:30	5	4	4	4.33333	3	3.57143	4	3.625
250	2	1	21	NA	1:30	4	5	4	4.33333	2.83333	3	4	3.75
251	2	2	20	NA	1:30	2	3	3	2.66667	2.75	3.14286	3	2.375
252	2	2	23	NA	2:30	4	4	3	3.66667	2.83333	2	3	3.5
253	2	2	19	15	2:00	4	4	2	3.33333	3.5	3.28571	4	3.25
254	2	2	20	NA	1:45	3	5	4	4	2.91667	2.57143	1	2.875
255	2	2	20	NA	1:30	3	5	5	4.33333	2.25	3.42857	1	3.75
256	2	2	21	NA	2:30	3	4	3	3.33333	2.33333	2	1	3.57143
257	2	1	26	NA	2:30	1	5	4	3.33333	2.83333	1.14286	3	2.625
258	2	1	19	NA	1:30	5	5	5	5	3	2.14286	1	2.125
259	2	2	23	NA	2:00	3	3	2	2.66667	2	1.14286	1	NA
260	2	2	23	NA	2:30	4	4	4	4	NA	NA	NA	2.625
261	2	1	24	NA	2:20	5	5	5	5	3.45455	3.28571	1	4.75
262	2	2	28	NA	3:00	4	3	3	3.33333	2.66667	3	2	4.75
263	2	1	22	NA	2:35	5	5	5	5	2.75	3.42857	1	4.25
264	2	2	21	NA	3:00	5	5	4	4.66667	3	3.57143	1	4.25
265	2	2	22	40	2:30	3	4	3	3.33333	3	2.14286	1	NA
266	2	1	23	65	2:50	NA	NA	NA	NA	2.22222	NA	NA	NA
267	2	2	23	NA	NA	5	5	5	5	2.91667	2.57143	2	2.375
268	2	1	23	60	3:00	4	4	4	4	3.16667	2.85714	1	4.25
269	2	1	21	80	2:35	5	5	5	5	3.75	3.42857	1	2.75
270	2	1	23	NA	3:00	4	4	3	3.66667	2.41667	3.14286	2	3.25
271	2	1	22	NA	2:30	3	4	4	3.66667	2.83333	2.14286	1	4
272	2	2	22	NA	3:00	4	4	4	4	3	2.71429	3	4.125
273	2	2	21	NA	1:00	3	4	1	2.66667	3	1.57143	1	2.75
274	2	2	22	22	1:30	3	4	4	3.66667	3.25	1.28571	1	4.125
275	2	1	27	55	2:00	4	5	5	4.66667	3.25	2.57143	1	4.5
276	2	1	24	80	2:50	4	4	4	4	3.83333	3.57143	3	3.375
277	2	2	23	55	2:15	3	5	4	4	3.08333	2.85714	1	3
278	2	2	21	35	2:00	3	4	3	3.33333	3.41667	3.28571	1	2.85714
279	2	2	22	10	2:00	4	4	3	3.66667	3.5	3.14286	3	2.75
280	2	1	24	50	1:30	2	2	2	2	3.16667	2.42857	4	NA
281	2	2	33	NA	1:10	5	5	3	4.33333	3.83333	3.85714	3	4
282	2	1	23	70	1:30	4	4	3	3.66667	2.41667	2	1	2.75
283	2	2	22	NA	2:30	4	3	3	3.33333	2.91667	1.42857	2	2.75
284	2	1	24	NA	2:30	5	3	3	3.66667	2.25	1	1	4
285	2	1	23	60	2:00	5	5	5	5	3.41667	3.71429	2	3.25
286	2	2	21	NA	2:30	5	4	2	3.66667	3.16667	1.28571	1	4.125
287	2	2	22	50	2:30	5	5	5	5	3.08333	2.71429	1	2.25
288	2	1	32	NA	2:00	5	5	5	5	3.08333	2.85714	1	2.75
289	2	1	25	NA	3:00	2	4	2	2.66667	2.16667	2.14286	2	3.375
290	2	2	20	NA	2:00	4	4	4	4	2.5	2.42857	2	3.125
291	2	1	24	NA	2:30	3	3	3	3	3.41667	3.28571	1	3.75
292	2	1	29	79	2:00	5	5	4	4.66667	3.16667	2.42857	1	2.125
293	2	2	22	NA	NA	4	3	3	3.33333	3.5	1.71429	1	4.5
294	2	1	29	NA	2:00	3	4	2	3	1.91667	2	1	3
295	2	1	22	65	2:30	5	5	5	5	4.41667	3.14286	3	2.875
296	2	1	24	NA	2:17	4	5	4	4.33333	2.66667	2.42857	2	3.125
297	2	2	NA	NA	2:30	NA	NA	NA	NA	NA	NA	NA	NA
298	2	2	24	NA	2:40	3	4	3	3.33333	3	3.57143	1	3.25
299	2	1	23	NA	NA	5	4	3	4	NA	2	2	3.75
300	2	2	22	NA	2:40	4	4	3	3.66667	3.08333	2.85714	2	4.125
301	2	2	23	NA	2:00	3	4	3	3.33333	2.66667	2.71429	1	2.625
302	2	1	22	NA	1:50	5	4	3	4	3	2.71429	2	3.25
303	2	1	28	NA	NA	4	5	5	4.66667	3.5	4.14286	1	4.125
304	2	2	23	NA	2:30	4	3	2	3	2.83333	3.14286	1	3.125
305	2	2	22	NA	2:30	4	3	3	3.33333	2.91667	2.85714	2	3.25
306	2	1	29	5	2:30	4	5	5	4.66667	2.75	3.28571	1	3.625
307	2	2	22	NA	3:00	3	5	4	4	2.25	1.28571	1	4
308	2	2	29	NA	2:15	3	4	4	3.66667	NA	3.28571	1	3.5
309	2	2	31	NA	2:30	3	4	3	3.33333	2.5	1.66667	3	4.25
310	2	2	23	NA	2:30	4	3	1	2.66667	2.33333	2	1	2.5
311	2	2	22	NA	1:30	3	5	1	3	3.16667	1.28571	1	3.125
312	2	2	21	NA	2:00	2	3	2	2.33333	2.5	2	3	4
313	2	NA	28	NA	2:35	2	2	2	2	3	2.71429	4	3
314	2	2	23	NA	2:00	3	5	3	3.66667	2.54545	2.71429	1	4
315	2	2	22	NA	2:00	3	4	4	3.66667	3.16667	2.42857	1	3.5
316	2	2	22	NA	2:30	4	4	4	4	2.75	2.71429	1	3.5
317	2	2	23	NA	2:30	4	4	3	3.66667	2.66667	2.57143	3	3.25
318	2	2	21	35	2:00	2	4	2	2.66667	2.75	2.57143	1	4.125
319	2	1	22	70	2:00	4	5	4	4.33333	3.16667	2.14286	1	3
320	2	2	30	NA	2:00	3	3	2	2.66667	2.08333	2	2	4
321	2	2	24	NA	2:00	3	5	4	4	3	1	1	NA
322	2	1	22	37	2:00	4	4	3	3.66667	2.83333	3.42857	1	3.125
323	2	2	31	NA	2:00	5	4	4	4.33333	2.91667	2.57143	2	2.375
324	2	2	21	NA	1:30	NA	NA	NA	NA	2.33333	NA	NA	NA
325	2	1	29	NA	3:00	4	4	3	3.66667	2.41667	1	2	NA
326	2	1	22	NA	NA	3	3	4	3.33333	4.09091	3.71429	2	4.25
327	2	2	29	NA	4:35	4	4	4	4	2.75	4	1	3.25
328	2	2	24	NA	3:00	4	3	4	3.66667	2.91667	1	1	NA
329	2	1	22	NA	NA	5	5	5	5	3.58333	3.57143	1	2.75
330	2	2	21	NA	NA	3	4	3	3.33333	2.41667	2.71429	2	3.375
331	2	1	22	63	3:00	4	4	4	4	3	2.85714	2	3.125
332	2	2	29	NA	3:00	5	3	2	3.33333	3.33333	1.14286	1	3.14286
333	2	1	22	40	3:15	4	4	3	3.66667	3.75	3.71429	1	3.875
334	2	2	23	70	2:30	2	4	2	2.66667	2.5	2.57143	1	3.5
335	2	2	23	NA	1:30	3	3	2	2.66667	2.66667	1.85714	3	2.25
336	2	2	30	NA	1:50	2	3	3	2.66667	2.75	3	4	2.71429
337	2	1	29	66	3:00	5	5	5	5	3	1.57143	1	3
338	2	1	23	12	2:20	4	5	4	4.33333	2.91667	3.85714	1	2.875
339	2	1	26	NA	1:00	3	4	3	3.33333	2.16667	2	5	2.625
340	2	2	21	20	2:00	4	5	3	4	2.66667	3.71429	2	3.625
341	2	1	25	NA	3:00	3	4	3	3.33333	NA	3	3	3.625
342	2	2	30	30	2:15	4	4	3	3.66667	3.5	2.28571	1	4.5
343	2	1	22	NA	2:15	4	4	2	3.33333	2.91667	2.42857	1	NA
344	2	2	29	NA	2:30	3	4	2	3	2	1	1	2.875
345	2	1	28	50	1:50	4	2	3	3	3.16667	2.85714	2	3
346	2	2	29	NA	1:45	2	4	2	2.66667	2.91667	1.42857	2	2.5
347	2	2	22	NA	1:00	1	2	2	1.66667	1.41667	1	1	3.375
348	2	2	23	70	2:00	3	5	4	4	2.33333	2.42857	1	2.125
349	2	1	26	NA	2:00	1	1	1	1	1.66667	1	1	4.125
350	2	NA	28	NA	2:00	4	4	4	4	3.08333	2.28571	1	4.5
351	2	2	20	NA	1:15	4	5	3	4	2.08333	2.28571	1	4
352	2	2	21	NA	1:20	4	5	3	4	2.33333	2.42857	2	4.375
353	2	1	20	NA	1:30	4	4	1	3	2.25	2.85714	1	3.25
354	2	1	19	NA	1:15	5	4	2	3.66667	1.58333	2.71429	1	3.25
355	2	2	23	NA	1:40	5	4	5	4.66667	3.58333	1	1	3.875
356	2	2	23	NA	NA	NA	5	3	NA	2.4	1.42857	1	3.5
357	2	2	24	NA	2:00	2	4	3	3	2.5	2.14286	3	4.625
358	2	2	23	NA	1:20	2	3	2	2.33333	2.83333	2.14286	1	3.25
359	2	2	40	NA	1:00	2	1	1	1.33333	1.66667	1.85714	2	3.5
360	2	2	23	80	2:30	NA	NA	NA	NA	2.75	NA	NA	NA
361	2	2	21	NA	2:45	3	4	5	4	3.16667	2.28571	1	3.625
362	2	1	23	61	3:00	4	4	4	4	2.58333	4	1	3.25
363	2	2	23	NA	2:30	5	4	4	4.33333	2.08333	4	1	5
364	2	1	23	100	2:50	4	4	4	4	3.5	3.71429	1	3.375
365	2	2	24	NA	2:50	3	4	4	3.66667	2.5	3	1	3.5
366	2	2	23	NA	3:00	5	4	3	4	2.83333	2.14286	1	3
367	2	2	23	NA	3:00	4	4	4	4	2.54545	3.14286	2	3
368	2	1	23	70	2:30	3	4	3	3.33333	2.91667	2.57143	1	3.375
369	2	2	23	NA	2:00	5	5	5	5	3.08333	2.71429	3	2.75
370	2	1	25	NA	2:00	4	4	3	3.66667	3.16667	2.57143	1	3.25
371	2	2	24	NA	2:00	NA	NA	NA	NA	2.83333	NA	NA	NA
372	2	2	23	NA	NA	NA	NA	NA	NA	NA	NA	NA	NA
373	2	1	24	NA	2:30	5	4	3	4	3.41667	3	2	2.375
374	2	2	22	NA	2:45	4	5	3	4	2.83333	3.28571	4	2.75
375	2	2	22	NA	2:45	4	5	4	4.33333	2.58333	2.42857	2	2.25
376	2	2	24	NA	2:10	3	3	1	2.33333	2.16667	2	4	2.75
377	2	2	22	NA	3:00	5	5	5	5	3.08333	3	1	3.375
378	2	2	27	NA	NA	NA	NA	NA	NA	NA	NA	NA	NA
379	2	2	23	NA	2:30	NA	NA	NA	NA	2.75	NA	NA	NA
380	2	2	25	NA	2:30	4	4	3	3.66667	2.6	3	1	3.875
381	2	1	24	NA	2:20	4	3	3	3.33333	2.54545	2.42857	2	2.25
382	2	2	23	NA	2:00	5	5	4	4.66667	3.08333	2.85714	1	4.5
383	2	1	23	NA	2:15	5	5	4	4.66667	3.41667	3.28571	2	3
384	2	2	23	40	3:00	4	4	2	3.33333	2.66667	3.14286	2	3.375
385	2	2	23	NA	1:50	4	4	2	3.33333	3.08333	2.85714	1	4
386	2	1	23	83	1:35	5	5	4	4.66667	3.16667	1.57143	3	2.75
387	2	2	25	NA	2:00	5	5	5	5	3.16667	3.28571	1	2.625
388	2	1	24	NA	1:45	NA	NA	NA	NA	NA	NA	NA	NA
389	2	NA	23	NA	NA	NA	NA	NA	NA	NA	NA	NA	NA
390	2	2	24	25	2:30	3	5	4	4	3.58333	4	4	4
391	2	2	23	NA	1:30	4	4	4	4	3.16667	2.71429	1	3.625
392	2	1	21	15	12:30	3	4	3	3.33333	1.91667	3.14286	3	4.25
393	2	2	19	NA	1:00	5	5	3	4.33333	2.58333	3.57143	3	4
394	2	2	21	NA	1:00	5	5	4	4.66667	2.33333	2.85714	2	3.125
395	2	1	19	NA	1:00	4	4	4	4	2.25	3.28571	3	2.75
396	2	2	20	NA	1:00	1	2	1	1.33333	2.16667	2.14286	3	4.875
397	2	1	19	NA	1:30	1	4	3	2.66667	2.33333	1.71429	3	3
398	2	1	29	NA	1:30	4	5	4	4.33333	2.83333	2.42857	3	3.375
399	2	NA	NA	NA	NA	NA	NA	NA	NA	NA	NA	NA	NA
400	2	NA	NA	NA	NA	NA	NA	NA	NA	NA	NA	NA	NA
401	2	2	24	150	2:00	5	5	5	5	3.5	4.28571	1	2.375
402	2	2	23	NA	2:00	3	2	4	3	2.16667	3.57143	1	4
403	2	1	23	40	2:35	4	4	4	4	2.66667	2	2	3.375
404	2	2	22	NA	2:00	4	5	3	4	2.5	2	1	3.125
405	2	2	22	NA	1:30	1	3	1	1.66667	2.25	1	2	3.5
406	2	2	22	NA	1:35	2	2	2	2	2.25	2.14286	1	3
407	2	2	22	NA	2:30	4	4	3	3.66667	2.5	2.28571	3	3
408	2	2	21	30	1:20	5	4	4	4.33333	3.41667	2.71429	1	1.75
409	2	2	22	NA	2:30	5	5	5	5	3.25	2.57143	1	2.25
410	2	2	23	NA	2:30	3	3	3	3	2.36364	2	1	NA
411	2	2	22	NA	NA	3	4	3	3.33333	2.66667	3.57143	1	3.875
412	2	2	21	NA	2:00	4	4	4	4	2.58333	2.28571	1	4.125
413	2	2	23	NA	1:10	4	4	2	3.33333	2.41667	1.57143	2	3.75
414	2	2	21	NA	3:00	5	5	4	4.66667	3.75	3.42857	3	2.375
415	2	2	22	27	1:30	5	5	4	4.66667	3.41667	3.85714	2	3.25
416	2	2	23	NA	2:30	4	3	3	3.33333	2.83333	2.71429	1	3.375
417	2	2	22	NA	1:10	1	1	1	1	2.5	1	4	2.125
418	2	1	29	20	1:30	3	3	4	3.33333	4.33333	4.28571	1	4.25
419	2	1	21	NA	2:30	5	5	5	5	4.16667	3.28571	1	3.125
420	2	1	21	63	1:35	4	5	4	4.33333	3.16667	3.57143	1	3.875
421	2	1	29	NA	2:30	4	4	4	4	2.75	2.85714	1	3.5
422	2	1	NA	NA	2:30	4	3	3	3.33333	3.33333	3.28571	3	3.5
423	2	2	31	NA	2:00	4	4	4	4	2.91667	2.71429	1	2.625
424	2	2	22	NA	1:45	4	4	4	4	3.58333	4	1	2.75
425	2	2	22	NA	1:45	4	4	4	4	3.16667	3.57143	1	3.75
426	2	2	23	80	2:30	5	4	4	4.33333	2.83333	1.42857	3	4.25
427	2	1	26	NA	2:00	5	4	4	4.33333	3.58333	3.42857	1	2.75
428	2	2	22	NA	1:30	2	3	1	2	2.33333	1.57143	3	3.75
429	2	2	22	45	2:30	4	2	2	2.66667	2	1.14286	3	NA
430	2	2	23	NA	1:05	3	4	3	3.33333	2	1.71429	1	4.75
431	2	1	25	NA	2:15	4	5	3	4	2.16667	2.28571	1	4.125
432	2	2	22	NA	1:45	1	1	1	1	1.58333	1	5	1.875
433	2	2	28	50	1:30	3	3	2	2.66667	2.58333	2.57143	1	3.125
434	2	1	26	NA	1:00	3	4	3	3.33333	3.08333	2.71429	1	3
435	2	1	30	NA	2:00	5	4	3	4	2.5	2	1	2.625
436	2	2	36	NA	2:00	3	3	2	2.66667	1.75	2.14286	3	1.875
437	2	2	22	NA	2:00	4	3	3	3.33333	2.54545	2.71429	3	2.375
438	2	2	21	NA	2:00	3	3	3	3	2.91667	3.28571	2	2.875
439	2	2	21	NA	1:30	5	5	5	5	2.83333	3.42857	1	4
440	2	1	30	40	2:35	4	5	3	4	2.66667	2.42857	2	2.75
441	2	2	24	NA	2:30	3	4	3	3.33333	2.4	2.42857	1	2.75
442	2	2	22	80	1:20	1	2	1	1.33333	2.16667	1	1	2.71429
443	2	1	26	NA	1:55	3	4	2	3	2.5	2.14286	5	NA
444	2	2	22	NA	2:00	4	4	4	4	3	2.71429	2	2.625
445	2	2	32	NA	2:00	3	2	2	2.33333	1.91667	3.14286	1	3
446	2	2	24	NA	2:00	3	4	3	3.33333	3	2.28571	1	3.375
447	2	2	22	45	2:00	4	3	3	3.33333	2.75	1.57143	1	3.625
448	2	2	32	NA	2:30	4	5	4	4.33333	2.75	4.14286	1	3
449	2	2	21	53	1:40	5	5	5	5	3.5	4.28571	2	3.25
450	2	2	23	44	2:15	5	3	3	3.66667	3.08333	1.28571	3	2.125
451	2	2	21	25	2:30	4	4	2	3.33333	2.41667	1.85714	2	3.125
452	2	1	30	NA	1:20	3	4	3	3.33333	2.91667	3	1	3.5
453	2	1	29	NA	2:30	5	4	3	4	2.25	3.28571	2	2
454	1	2	30	NA	2:40	5	4	3	4	2.83333	3	1	1.875
455	1	2	26	0	1:00	1	1	1	1	1.5	1	4	3.5
456	1	2	38	130	3:00	5	5	4	4.66667	4	2.14286	1	NA
457	1	1	26	30	1:00	3	2	1	2	2.08333	1.14286	3	3.5
458	1	1	25	NA	2:00	3	4	2	3	2.66667	1.85714	1	2.25
459	1	2	23	40	1:00	2	1	1	1.33333	1.77778	2.28571	5	4
460	1	2	21	87	12:50	5	5	3	4.33333	3.16667	2.57143	1	2.375
461	1	1	29	100	2:30	NA	3	3	NA	1.83333	3	4	NA
462	1	1	31	69	NA	4	4	3	3.66667	3.5	3.28571	2	3.625
463	1	1	23	46	2:10	4	3	2	3	3	1.28571	3	2.5
464	1	NA	NA	NA	NA	NA	NA	NA	NA	NA	NA	NA	NA
465	1	1	24	NA	1:00	4	5	1	3.33333	2.75	1.28571	1	3.625
466	1	1	21	27	1:00	5	4	NA	NA	NA	2.66667	NA	4.625
467	1	1	22	NA	NA	NA	NA	NA	NA	NA	NA	NA	NA
468	1	1	23	NA	NA	NA	NA	NA	NA	NA	NA	NA	NA
469	1	2	25	NA	1:00	1	1	1	1	1.91667	1.28571	2	2.875
470	1	1	30	NA	1:30	2	2	1	1.66667	NA	1	1	1.875
471	1	2	26	125	1:05	5	3	1	3	NA	1	3	2.5
472	1	2	25	64	1:10	4	1	2	2.33333	2.58333	1.28571	4	2.25
473	1	1	24	NA	2:00	2	3	1	2	2.58333	1	3	3.625
474	1	1	23	NA	NA	1	2	1	1.33333	2.5	1	4	3.625
475	1	NA	NA	NA	NA	NA	NA	NA	NA	NA	NA	NA	NA
476	1	2	31	NA	NA	NA	NA	NA	NA	NA	NA	NA	NA
477	1	1	25	NA	1:30	4	5	5	4.66667	2.77778	2.14286	3	2.875
478	1	2	29	NA	1:00	1	1	1	1	3.18182	1	1	NA
479	1	2	30	40	1:30	2	2	2	2	NA	1.28571	2	NA
480	1	1	25	NA	2:00	5	5	5	5	2.83333	4.42857	2	3.625
481	1	NA	NA	NA	NA	NA	NA	NA	NA	NA	NA	NA	NA
482	1	1	23	NA	1:00	2	3	2	2.33333	2.25	4	3	NA
483	1	1	28	NA	2:00	1	1	1	1	2.33333	1.14286	1	4.25
484	1	1	28	50	1:00	NA	2	2	NA	NA	1	1	3.625
485	1	1	NA	NA	NA	NA	NA	NA	NA	NA	NA	NA	NA
486	1	2	28	39	1:30	2	2	2	2	2.33333	1.14286	3	2.25
487	1	2	38	130	3:00	5	5	4	4.66667	3.75	2.28571	1	4.25
488	1	NA	NA	NA	NA	NA	NA	NA	NA	NA	NA	NA	NA
489	1	1	23	NA	1:00	1	1	1	1	1.25	1	2	4
490	1	1	29	NA	12:01	1	1	1	1	1.83333	1	4	2.25
491	1	1	25	7	1:10	NA	NA	NA	NA	2	NA	3	NA
492	1	2	28	NA	1:15	1	1	1	1	1.83333	1	5	4.375
493	1	NA	NA	NA	NA	NA	NA	NA	NA	NA	NA	NA	NA
494	1	2	24	110	12:01	5	4	1	3.33333	2.5	1	1	4.5
495	1	1	21	45	2:00	5	5	4	4.66667	3.81818	3.71429	1	2.75
496	1	NA	NA	NA	NA	NA	NA	NA	NA	NA	NA	NA	NA
497	1	1	22	NA	12:40	NA	NA	NA	NA	NA	NA	NA	NA
498	1	2	23	120	1:30	2	1	1	1.33333	2.08333	1	4	2.5
499	1	1	30	NA	1:00	1	2	1	1.33333	1.91667	1.14286	4	1.5
500	1	2	29	NA	1:00	2	2	1	1.66667	2.08333	1.71429	4	2.5
501	1	2	37	NA	NA	NA	NA	NA	NA	NA	NA	NA	NA
502	1	1	23	67	1:40	4	1	1	2	1.83333	1	NA	2.125
503	1	1	23	56	2:30	5	5	4	4.66667	NA	3	2	NA
504	1	1	NA	NA	12:01	3	2	2	2.33333	3.27273	1.28571	4	3.75
505	1	2	23	10	1:00	2	1	2	1.66667	2.08333	1.71429	2	NA
506	1	1	21	40	2:10	3	2	1	2	1.63636	1.28571	NA	3.5
507	1	NA	NA	NA	NA	NA	NA	NA	NA	NA	NA	NA	NA
508	1	2	24	115	2:45	4	4	3	3.66667	2.75	2.85714	1	4.875
509	1	2	22	NA	NA	NA	NA	NA	NA	NA	NA	NA	NA
510	1	NA	NA	NA	NA	NA	NA	NA	NA	NA	NA	NA	NA
511	1	1	32	NA	1:30	4	4	2	3.33333	3.08333	1.28571	1	2.75
512	1	1	21	NA	1:00	2	3	1	2	2.91667	1	1	2
513	1	1	25	37	1:15	1	1	1	1	1.91667	1	2	2
514	1	1	29	NA	1:15	4	2	1	2.33333	2.27273	1	5	3
515	1	1	31	86	2:30	4	4	3	3.66667	2.25	1	4	3.375
516	1	2	38	NA	NA	NA	NA	NA	NA	NA	NA	NA	NA
517	1	2	37	NA	2:48	NA	NA	NA	NA	1.4	1.5	2	NA
518	1	NA	NA	NA	NA	NA	NA	NA	NA	NA	NA	NA	NA
519	1	1	21	NA	1:30	5	1	1	2.33333	NA	1.14286	4	NA
520	1	2	26	25	2:00	5	2	1	2.66667	1.58333	1.14286	1	3
521	1	1	23	10	1:15	4	3	3	3.33333	3.16667	3	1	5
522	1	2	28	NA	2:00	2	3	1	2	NA	1	3	NA
523	1	2	23	NA	1:05	NA	NA	NA	NA	1.88889	1	NA	NA
524	1	1	22	NA	NA	NA	NA	NA	NA	NA	NA	NA	NA
525	1	1	23	40	1:10	NA	NA	NA	NA	NA	NA	NA	NA
526	1	1	25	72	2:00	NA	NA	NA	NA	3.18182	3	NA	NA
527	1	NA	24	NA	NA	NA	NA	NA	NA	NA	NA	NA	NA
528	1	NA	28	75	2:00	NA	NA	NA	NA	NA	NA	NA	NA
529	1	2	33	NA	2:30	2	4	2	2.66667	NA	4	1	2.25
530	1	1	22	NA	NA	NA	NA	NA	NA	NA	NA	NA	NA
531	1	2	21	50	2:00	4	5	3	4	3.33333	3.71429	1	1.625
532	1	1	25	NA	12:02	1	1	1	1	NA	1	3	2.875
533	1	1	22	64	1:30	1	1	1	1	1.41667	1	1	4.625
534	1	1	23	32	1:30	3	5	1	3	3.08333	1.42857	1	4.875
535	1	1	22	NA	1:00	NA	NA	NA	NA	NA	NA	NA	NA
536	1	2	22	NA	2:00	NA	NA	NA	NA	NA	NA	NA	NA
537	1	1	NA	NA	NA	NA	NA	NA	NA	NA	NA	NA	NA
538	1	2	23	95	1:00	NA	NA	NA	NA	NA	NA	NA	NA
539	1	1	23	NA	1:00	NA	NA	NA	NA	NA	NA	NA	NA
540	1	1	23	NA	1:15	1	1	1	1	1.75	1	4	2.5
541	1	1	22	60	1:30	1	1	1	1	2.4	1	4	4.875
542	1	NA	NA	NA	NA	NA	NA	NA	NA	NA	NA	NA	NA
543	1	1	22	NA	1:20	5	4	3	4	3	3.57143	2	4.25
544	1	1	23	NA	1:00	2	2	2	2	2.25	1.42857	2	3.875
545	1	1	27	30	2:30	NA	NA	NA	NA	NA	NA	NA	NA
546	1	1	35	58	1:45	2	3	1	2	2.5	1	1	2.125
547	1	2	23	NA	1:00	3	5	1	3	1.75	1	4	3.16667
548	1	1	28	62	1:30	4	3	2	3	3.33333	2	2	2.875
549	1	1	28	70	1:30	4	3	2	3	3.25	2.57143	2	3.25
550	1	1	20	NA	NA	NA	NA	NA	NA	NA	NA	NA	NA
551	1	NA	NA	NA	NA	NA	NA	NA	NA	NA	NA	NA	NA
552	1	1	27	NA	2:00	4	4	2	3.33333	3	3	2	3.42857
553	1	1	29	9	2:30	4	5	3	4	2.66667	2.85714	2	4.25
554	1	1	21	60	1:00	1	1	1	1	1.66667	1	3	2.875
555	1	2	27	50	2:15	3	5	4	4	3.83333	3.71429	1	2.25
556	1	NA	NA	NA	NA	NA	NA	NA	NA	NA	NA	NA	NA
557	1	NA	NA	NA	NA	NA	NA	NA	NA	NA	NA	NA	NA
558	1	NA	NA	NA	NA	NA	NA	NA	NA	NA	NA	NA	NA
559	1	NA	NA	NA	NA	NA	NA	NA	NA	NA	NA	NA	NA
560	1	NA	NA	NA	NA	NA	NA	NA	NA	NA	NA	NA	NA
561	1	NA	NA	NA	NA	NA	NA	NA	NA	NA	NA	NA	NA
562	1	NA	NA	NA	NA	NA	NA	NA	NA	NA	NA	NA	NA
563	1	NA	NA	NA	NA	NA	NA	NA	NA	NA	NA	NA	NA
564	1	NA	NA	NA	NA	NA	NA	NA	NA	NA	NA	NA	NA
565	1	NA	NA	NA	NA	NA	NA	NA	NA	NA	NA	NA	NA
566	1	NA	NA	NA	NA	NA	NA	NA	NA	NA	NA	NA	NA
567	1	NA	NA	NA	NA	NA	NA	NA	NA	NA	NA	NA	NA
568	1	NA	NA	NA	NA	NA	NA	NA	NA	NA	NA	NA	NA
569	1	NA	NA	NA	NA	NA	NA	NA	NA	NA	NA	NA	NA
570	1	NA	NA	NA	NA	NA	NA	NA	NA	NA	NA	NA	NA
571	1	NA	NA	NA	NA	NA	NA	NA	NA	NA	NA	NA	NA
572	1	NA	NA	NA	NA	NA	NA	NA	NA	NA	NA	NA	NA
573	1	NA	NA	NA	NA	NA	NA	NA	NA	NA	NA	NA	NA
574	1	NA	NA	NA	NA	NA	NA	NA	NA	NA	NA	NA	NA
575	1	NA	NA	NA	NA	NA	NA	NA	NA	NA	NA	NA	NA
576	1	NA	NA	NA	NA	NA	NA	NA	NA	NA	NA	NA	NA
577	1	NA	NA	NA	NA	NA	NA	NA	NA	NA	NA	NA	NA
578	1	NA	NA	NA	NA	NA	NA	NA	NA	NA	NA	NA	NA
579	1	NA	NA	NA	NA	NA	NA	NA	NA	NA	NA	NA	NA
580	1	NA	NA	NA	NA	NA	NA	NA	NA	NA	NA	NA	NA
581	1	NA	NA	NA	NA	NA	NA	NA	NA	NA	NA	NA	NA
582	1	NA	NA	NA	NA	NA	NA	NA	NA	NA	NA	NA	NA
583	1	NA	NA	NA	NA	NA	NA	NA	NA	NA	NA	NA	NA
584	1	NA	NA	NA	NA	NA	NA	NA	NA	NA	NA	NA	NA
585	1	NA	NA	NA	NA	NA	NA	NA	NA	NA	NA	NA	NA
586	1	NA	NA	NA	NA	NA	NA	NA	NA	NA	NA	NA	NA
587	1	NA	NA	NA	NA	NA	NA	NA	NA	NA	NA	NA	NA
588	1	NA	NA	NA	NA	NA	NA	NA	NA	NA	NA	NA	NA
589	1	NA	NA	NA	NA	NA	NA	NA	NA	NA	NA	NA	NA
590	1	NA	NA	NA	NA	NA	NA	NA	NA	NA	NA	NA	NA
591	1	NA	NA	NA	NA	NA	NA	NA	NA	NA	NA	NA	NA
592	1	NA	NA	NA	NA	NA	NA	NA	NA	NA	NA	NA	NA
593	1	NA	NA	NA	NA	NA	NA	NA	NA	NA	NA	NA	NA
594	1	NA	NA	NA	NA	NA	NA	NA	NA	NA	NA	NA	NA
595	1	NA	NA	NA	NA	NA	NA	NA	NA	NA	NA	NA	NA
596	1	NA	NA	NA	NA	NA	NA	NA	NA	NA	NA	NA	NA
597	1	NA	NA	NA	NA	NA	NA	NA	NA	NA	NA	NA	NA
598	1	NA	NA	NA	NA	NA	NA	NA	NA	NA	NA	NA	NA
599	1	NA	NA	NA	NA	NA	NA	NA	NA	NA	NA	NA	NA
600	1	NA	NA	NA	NA	NA	NA	NA	NA	NA	NA	NA	NA
601	1	NA	NA	NA	NA	NA	NA	NA	NA	NA	NA	NA	NA
602	1	NA	NA	NA	NA	NA	NA	NA	NA	NA	NA	NA	NA
603	1	NA	NA	NA	NA	NA	NA	NA	NA	NA	NA	NA	NA
604	1	NA	NA	NA	NA	NA	NA	NA	NA	NA	NA	NA	NA
605	1	NA	NA	NA	NA	NA	NA	NA	NA	NA	NA	NA	NA
606	1	NA	NA	NA	NA	NA	NA	NA	NA	NA	NA	NA	NA
607	1	NA	NA	NA	NA	NA	NA	NA	NA	NA	NA	NA	NA
608	1	NA	NA	NA	NA	NA	NA	NA	NA	NA	NA	NA	NA
609	1	NA	NA	NA	NA	NA	NA	NA	NA	NA	NA	NA	NA
610	1	NA	NA	NA	NA	NA	NA	NA	NA	NA	NA	NA	NA
611	1	NA	NA	NA	NA	NA	NA	NA	NA	NA	NA	NA	NA
612	1	NA	NA	NA	NA	NA	NA	NA	NA	NA	NA	NA	NA
613	1	NA	NA	NA	NA	NA	NA	NA	NA	NA	NA	NA	NA
614	1	NA	NA	NA	NA	NA	NA	NA	NA	NA	NA	NA	NA
615	1	NA	NA	NA	NA	NA	NA	NA	NA	NA	NA	NA	NA
616	1	NA	NA	NA	NA	NA	NA	NA	NA	NA	NA	NA	NA
617	1	NA	NA	NA	NA	NA	NA	NA	NA	NA	NA	NA	NA
618	1	NA	NA	NA	NA	NA	NA	NA	NA	NA	NA	NA	NA
619	1	1	24	100	3:30	4	3	2	3	2.75	2.57143	3	3.75
620	1	2	24	100	3:20	3	4	2	3	3.16667	3	1	2.625
621	1	2	28	36	3:00	5	5	5	5	2.72727	5	2	4
622	1	2	28	NA	3:00	NA	NA	NA	NA	NA	NA	NA	NA
623	1	2	20	NA	3:00	4	5	3	4	3.25	2.71429	1	2.875
624	1	2	33	100	3:00	NA	NA	NA	NA	3.25	NA	NA	NA
625	1	2	23	NA	3:00	5	3	3	3.66667	1.16667	1	1	3.5
626	1	2	23	90	3:00	5	5	4	4.66667	2.75	2.71429	2	2.75
627	1	1	24	NA	3:00	4	3	1	2.66667	2.5	1.28571	4	2.625
628	1	1	22	NA	3:00	4	4	3	3.66667	2.25	1.5	2	2
629	1	1	20	33	3:00	5	4	4	4.33333	3.33333	2.28571	1	1.5
630	1	2	22	45	3:00	5	4	4	4.33333	3.58333	2.42857	1	3.625
631	1	2	18	NA	2:55	5	5	5	5	3.41667	3.28571	1	2.25
632	1	2	22	79	2:50	5	5	5	5	4.33333	3.33333	2	1.75
633	1	1	22	NA	2:50	5	5	4	4.66667	2.33333	4.57143	2	3.875
634	1	2	26	90	2:50	3	4	3	3.33333	3.5	2.57143	1	3.875
635	1	1	24	18	2:45	5	5	5	5	3.25	4.28571	2	2.375
636	1	1	22	60	2:45	3	4	2	3	2.91667	2	1	4.125
637	1	2	22	98	2:45	3	3	5	3.66667	3.08333	1.14286	1	2.25
638	1	2	23	120	2:45	1	2	2	1.66667	2.83333	1.85714	1	4.625
639	1	NA	22	6	2:40	5	5	3	4.33333	2.91667	2.42857	2	1.85714
640	1	2	24	100	2:35	5	5	5	5	4.25	5	1	1.5
641	1	1	22	NA	2:35	5	5	5	5	2.83333	5	1	3.5
642	1	2	23	50	2:35	NA	NA	NA	NA	NA	NA	1	NA
643	1	1	21	NA	2:30	4	4	2	3.33333	2.5	2	4	NA
644	1	1	21	NA	2:30	4	5	5	4.66667	3.41667	4.85714	1	3.125
645	1	2	24	103	2:30	5	5	5	5	NA	1.42857	3	NA
646	1	2	22	50	2:30	4	3	2	3	2.41667	2	1	3.5
647	1	2	24	NA	2:30	3	5	1	3	2.08333	1.57143	1	4
648	1	2	31	50	2:30	5	5	5	5	3.08333	1.28571	1	3.25
649	1	1	28	NA	2:30	3	3	3	3	2.25	3	4	4.5
650	1	1	22	NA	2:30	4	4	3	3.66667	3.08333	3	1	3.375
651	1	2	21	2	2:30	5	5	3	4.33333	3.66667	2.42857	1	2.375
652	1	2	22	88	2:30	5	5	3	4.33333	3.58333	1.42857	3	2.375
653	1	1	40	30	2:30	5	5	3	4.33333	3.9	NA	1	4.75
654	1	2	22	NA	2:30	4	4	3	3.66667	3.08333	3.42857	1	3.5
655	1	1	22	60	2:30	3	2	2	2.33333	3.25	2	2	3.875
656	1	2	22	NA	2:30	4	3	2	3	3.58333	2	1	4.5
657	1	1	27	45	2:20	5	5	5	5	3.33333	3.42857	1	4.5
658	1	2	22	NA	2:15	5	4	3	4	2.66667	2	2	3
659	1	1	20	NA	2:15	5	5	4	4.66667	2.63636	4.42857	1	3.625
660	1	1	23	NA	2:15	4	4	3	3.66667	3.4	3.42857	1	2.25
661	1	1	21	NA	2:15	4	5	4	4.33333	2.75	3.42857	3	2.25
662	1	1	21	NA	2:15	3	3	3	3	3.25	3	3	NA
663	1	1	21	24	2:13	NA	NA	4	NA	NA	3.42857	1	2.125
664	1	2	24	60	2:10	2	5	3	3.33333	2.91667	3.57143	1	NA
665	1	1	23	90	2:10	4	4	3	3.66667	3.18182	2.42857	1	2.5
666	1	2	33	46	2:10	2	3	2	2.33333	2.83333	2	2	2.375
667	1	2	22	NA	2:10	4	3	4	3.66667	2.83333	1.28571	1	3.625
668	1	2	24	NA	2:10	3	4	4	3.66667	2.58333	3.14286	1	3.375
669	1	2	28	62	2:05	NA	1	1	NA	2.27273	2	4	2.625
670	1	1	25	80	2:00	NA	NA	NA	NA	NA	NA	NA	NA
671	1	1	26	NA	2:00	NA	NA	NA	NA	NA	NA	NA	NA
672	1	1	23	41	2:00	4	3	1	2.66667	2.66667	1	1	3.25
673	1	2	25	35	2:00	NA	NA	NA	NA	NA	NA	NA	NA
674	1	2	22	NA	2:00	3	2	1	2	2.55556	1.28571	1	3.75
675	1	1	22	0	2:00	5	5	5	5	4.4	2.85714	3	2.875
676	1	1	23	34	2:00	4	4	2	3.33333	2.66667	3.14286	1	3.71429
677	1	1	22	13	2:00	1	3	1	1.66667	3.16667	1	1	4
678	1	2	26	NA	2:00	4	4	2	3.33333	NA	NA	1	NA
679	1	2	24	90	2:00	5	4	3	4	3.33333	3	1	3.875
680	1	2	23	65	2:00	4	4	1	3	3	1.85714	1	3.125
681	1	2	23	30	2:00	4	4	4	4	3.36364	3.14286	4	1.5
682	1	2	25	170	2:00	NA	NA	NA	NA	NA	NA	NA	NA
683	1	1	22	17	2:00	4	4	3	3.66667	3.08333	2.57143	1	3.875
684	1	2	24	NA	2:00	3	1	1	1.66667	1.88889	1	2	3.125
685	1	1	25	45	2:00	4	5	1	3.33333	3.11111	1.28571	1	3.125
686	1	1	23	NA	2:00	4	2	2	2.66667	2.83333	2	3	3.5
687	1	1	22	41	2:00	5	5	5	5	3.91667	1.85714	1	2.5
688	1	1	24	NA	2:00	3	3	3	3	3.16667	3	1	3.5
689	1	2	24	0	2:00	1	5	1	2.33333	3.1	1.71429	1	2.375
690	1	1	24	28	2:00	3	3	2	2.66667	3.41667	1.42857	2	2.5
691	1	NA	21	NA	2:00	4	5	4	4.33333	3	2.42857	1	2.625
692	1	1	22	29	2:00	4	5	4	4.33333	NA	3.14286	1	3.625
693	1	2	23	NA	2:00	1	2	1	1.33333	2.75	1.14286	3	1.75
694	1	1	22	30	2:00	1	2	1	1.33333	2.3	NA	1	3.625
695	1	2	20	-5	2:00	NA	NA	NA	NA	NA	NA	NA	NA
696	1	2	24	NA	2:00	2	5	3	3.33333	3.66667	2.6	1	NA
697	1	1	20	NA	2:00	3	4	3	3.33333	2.83333	1	1	3.625
698	1	1	21	32	2:00	5	5	5	5	4.58333	4.85714	1	4.75
699	1	2	23	20	2:00	5	3	3	3.66667	3.33333	2	1	3.125
700	1	1	22	NA	2:00	1	3	1	1.66667	2.16667	1	2	NA
701	1	2	25	140	2:00	1	1	1	1	2.41667	1	2	3.5
702	1	2	20	10	1:55	4	3	3	3.33333	2.18182	1.71429	3	2.375
703	1	2	21	NA	1:50	3	4	NA	NA	3	3.85714	4	2.125
704	1	1	23	50	1:50	5	5	4	4.66667	3.16667	2.57143	1	3
705	1	1	19	32	1:45	4	3	3	3.33333	3.83333	2.85714	1	3.125
706	1	1	25	70	1:45	5	5	4	4.66667	3.41667	3.71429	2	4.25
707	1	1	24	36	1:45	4	4	2	3.33333	2.5	2.28571	3	2.5
708	1	NA	23	50	1:45	4	4	3	3.66667	2.58333	3.28571	3	3
709	1	2	21	NA	1:40	3	3	1	2.33333	NA	1.42857	2	2.875
710	1	2	22	30	1:40	4	3	3	3.33333	2.66667	NA	1	2.5
711	1	1	21	NA	1:40	NA	4	4	NA	NA	NA	2	NA
712	1	1	20	30	1:35	1	1	1	1	1.90909	1.42857	1	4
713	1	2	21	NA	1:30	5	5	5	5	3.11111	1.85714	1	4.75
714	1	1	23	20	1:30	3	3	2	2.66667	2.6	1	4	3.25
715	1	1	23	NA	1:30	4	5	3	4	2.41667	3.14286	3	4.125
716	1	1	22	40	1:30	5	4	3	4	3.58333	1.85714	3	3.75
717	1	1	27	3	1:30	2	4	2	2.66667	3.25	2.14286	1	4.25
718	1	2	22	20	1:30	1	3	2	2	2.08333	1.42857	1	3.125
719	1	1	22	NA	1:30	3	3	2	2.66667	2	1.42857	1	3.375
720	1	1	22	1	1:30	NA	NA	NA	NA	NA	NA	NA	NA
721	1	2	22	36	1:30	4	5	4	4.33333	3.36364	2.85714	1	3.375
722	1	1	23	NA	1:30	3	3	2	2.66667	NA	2.14286	1	NA
723	1	1	21	11	1:30	4	4	4	4	2	4	3	NA
724	1	2	22	12	1:30	5	5	4	4.66667	3.33333	3.57143	1	2.75
725	1	2	22	15	1:30	4	3	3	3.33333	1.8	1.85714	1	3
726	1	1	23	80	1:30	5	3	3	3.66667	2	1	1	3.5
727	1	1	24	15	1:30	4	5	3	4	NA	3.14286	1	4.5
728	1	2	23	60	1:30	3	3	2	2.66667	2.27273	2.28571	1	2.75
729	1	1	22	80	1:30	4	3	1	2.66667	NA	1.14286	1	4.625
730	1	1	22	10	1:30	5	5	5	5	3.33333	2.71429	1	NA
731	1	2	21	14	1:30	5	5	4	4.66667	3.33333	2.57143	1	3.625
732	1	2	23	50	1:30	5	5	5	5	4.25	5	1	NA
733	1	2	25	75	1:30	4	4	3	3.66667	3.33333	2.85714	2	4.125
734	1	2	22	NA	1:30	5	3	2	3.33333	2.81818	1.28571	2	NA
735	1	2	26	35	1:30	5	4	4	4.33333	3.66667	3.42857	2	NA
736	1	1	22	4	1:20	4	4	4	4	3.25	4	3	3.5
737	1	1	23	40	1:20	3	3	4	3.33333	3.75	2.14286	3	3.25
738	1	1	24	NA	1:20	4	5	3	4	3	1.28571	1	3
739	1	1	22	25	1:15	4	3	2	3	3.33333	3	2	2.875
740	1	2	24	NA	1:15	1	2	1	1.33333	2.5	1	1	NA
741	1	1	20	23	1:15	5	5	2	4	2.75	1	3	2.875
742	1	1	20	NA	1:15	3	4	2	3	2.27273	2.28571	1	2.125
743	1	2	25	140	1:10	4	4	3	3.66667	3.08333	3.57143	2	3
744	1	2	22	19	1:10	2	4	2	2.66667	2.55556	1.14286	1	1.5
745	1	1	20	NA	1:00	1	1	1	1	NA	1.14286	3	3.5
746	1	1	25	NA	1:00	3	3	2	2.66667	2.5	2.14286	3	2.375
747	1	1	NA	NA	1:00	5	5	5	5	3.41667	4.28571	2	2.625
748	1	2	24	NA	1:00	NA	NA	NA	NA	NA	NA	NA	NA
749	1	2	22	NA	1:00	4	5	4	4.33333	4.08333	4.14286	1	4.375
750	1	1	23	NA	1:00	2	2	2	2	2.63636	3	1	4.125
751	1	1	24	NA	1:00	1	3	1	1.66667	2.5	1.28571	3	3.5
752	1	2	22	50	1:00	4	3	2	3	2.58333	2.42857	4	3.125
753	1	2	24	NA	1:00	5	2	2	3	3	1.6	2	3.75
754	1	2	24	50	1:00	1	1	1	1	1.75	1	4	2.375
755	1	1	25	NA	1:30	1	3	1	1.66667	2.08333	1.57143	1	NA
756	1	2	22	30	12:45	3	3	1	2.33333	1.8	1	1	3.5
757	1	1	20	-2	12:45	3	1	1	1.66667	2.54545	1	1	3.85714
758	1	1	20	50	12:45	NA	NA	NA	NA	NA	NA	NA	NA
759	1	1	22	24	12:30	4	5	3	4	3.18182	1.14286	3	2.875
760	1	2	21	40	12:13	NA	NA	NA	NA	NA	NA	NA	NA
761	1	1	24	NA	3:00	4	5	3	4	3.5	2	1	3
762	1	2	25	69	3:00	4	4	4	4	3	2	2	NA
763	1	1	28	87	2:50	5	5	3	4.33333	3.8	2.28571	1	3
764	1	1	23	30	2:00	4	4	3	3.66667	2.75	2.42857	1	NA
765	1	2	27	20	2:00	3	4	2	3	2.91667	2.85714	2	NA
766	1	1	22	100	1:00	NA	NA	NA	NA	NA	NA	NA	NA
767	1	2	21	NA	NA	NA	NA	NA	NA	NA	NA	NA	NA
768	1	2	22	79	NA	NA	NA	NA	NA	NA	NA	NA	NA
769	1	2	25	NA	NA	3	5	3	3.66667	2.54545	2	1	2.5
770	1	1	20	NA	NA	4	5	3	4	3	2.28571	1	3
771	1	1	25	NA	NA	NA	NA	NA	NA	NA	NA	NA	NA
772	1	2	21	NA	NA	NA	NA	NA	NA	NA	NA	NA	NA
773	1	1	24	NA	NA	NA	NA	NA	NA	NA	NA	NA	NA
774	1	2	22	NA	NA	1	1	1	1	1	1	1	1.5
775	1	1	26	NA	NA	5	5	3	4.33333	2.83333	1	2	NA
776	1	1	24	NA	NA	NA	NA	NA	NA	NA	NA	NA	NA
777	1	1	23	NA	NA	NA	NA	NA	NA	NA	NA	NA	NA
778	1	NA	22	NA	NA	5	4	3	4	2.16667	2.71429	1	4
779	1	1	20	NA	NA	3	3	2	2.66667	3.16667	2.28571	2	2.625
780	1	1	21	NA	NA	4	4	2	3.33333	3.33333	1.85714	1	4.5
781	1	2	25	NA	NA	2	4	2	2.66667	2.83333	2	1	NA
782	1	1	29	NA	NA	2	2	2	2	NA	NA	1	2.75
783	1	1	23	NA	NA	1	1	1	1	1.75	3	3	NA
784	1	2	26	63	NA	4	5	4	4.33333	3.55556	2.42857	1	2.625
785	1	1	23	NA	NA	4	4	2	3.33333	2	2.57143	1	NA
786	1	2	24	NA	NA	NA	NA	NA	NA	NA	NA	NA	NA
787	1	1	21	NA	NA	4	4	3	3.66667	2.91667	3.28571	1	2
788	1	1	30	70	1:50	4	4	3	3.66667	3	3.57143	1	2.625
789	1	1	24	0	12:05	1	1	1	1	2.41667	1.85714	5	4.25
790	1	2	25	NA	12:05	1	1	1	1	2.33333	1	5	NA
791	1	2	NA	NA	NA	NA	NA	NA	NA	NA	NA	NA	NA
792	1	NA	NA	NA	NA	NA	NA	NA	NA	NA	NA	NA	NA
793	1	2	23	NA	NA	NA	NA	NA	NA	2.08333	NA	NA	NA
794	1	NA	NA	NA	NA	NA	NA	NA	NA	NA	NA	NA	NA
795	1	2	29	NA	1:00	4	3	3	3.33333	2.66667	3.14286	3	3.625
796	1	2	23	NA	1:00	4	3	2	3	3.33333	1.42857	2	3.25
797	1	1	21	10	1:00	4	4	3	3.66667	2.75	1	1	3.5
798	1	2	20	13	1:00	2	1	1	1.33333	1.75	1.14286	1	3
799	1	2	31	20	2:00	1	1	1	1	2.33333	1	5	3.5
800	1	NA	NA	NA	NA	NA	NA	NA	NA	NA	NA	NA	NA
801	1	2	20	NA	1:30	5	4	3	4	2.66667	2.57143	1	4.75
802	1	2	26	NA	1:00	4	4	2	3.33333	2.75	2.85714	2	3.125
803	1	1	22	NA	1:30	2	1	1	1.33333	1.63636	1.16667	2	2.375
804	1	2	20	NA	NA	NA	NA	NA	NA	NA	NA	NA	NA
805	1	NA	NA	NA	NA	NA	NA	NA	NA	NA	NA	NA	NA
806	1	2	21	8	12:30	1	2	1	1.33333	2.16667	1	1	4.625
807	1	2	21	5	12:20	NA	NA	NA	NA	NA	NA	4	NA
808	1	1	31	NA	NA	1	2	1	1.33333	2.41667	2	4	3.625
809	1	NA	NA	NA	NA	NA	NA	NA	NA	NA	NA	NA	NA
810	1	2	20	4	12:40	3	3	1	2.33333	NA	1.14286	3	4.125
811	1	2	20	NA	1:50	2	2	1	1.66667	2.5	1.42857	4	NA
812	1	NA	NA	NA	NA	NA	NA	NA	NA	NA	NA	NA	NA
813	1	2	36	13	12:45	3	1	1	1.66667	2.83333	1.28571	1	NA
814	1	2	20	NA	1:00	2	2	2	2	2.08333	3	3	3.75
815	1	1	24	NA	NA	5	3	3	3.66667	2.41667	2.42857	4	3
816	1	2	18	27	1:45	5	5	2	4	3.16667	1	2	NA
817	1	1	27	NA	NA	4	1	1	2	1.83333	1	4	3.375
818	1	2	26	NA	12:45	1	1	1	1	1.83333	1	1	3.25
819	1	2	23	15	12:45	4	5	3	4	3.25	4.14286	1	4
820	1	1	24	70	1:00	3	4	2	3	2.83333	2.42857	1	2.125
821	1	2	29	NA	1:00	1	2	1	1.33333	NA	1	1	2.14286
822	1	2	30	15	12:50	1	2	1	1.33333	2	2	1	3
823	1	1	23	0	12:05	1	1	1	1	3	1	4	2.625
824	1	2	23	100	2:50	4	1	3	2.66667	2.58333	3.14286	1	3
825	1	2	25	200	2:00	1	1	1	1	1.66667	1	2	1.5
826	1	1	33	38	1:30	NA	NA	NA	NA	2.16667	NA	3	NA
827	1	2	22	NA	2:00	1	2	1	1.33333	1.41667	1.85714	3	3.625
828	1	2	23	4	12:30	2	2	1	1.66667	2.25	1.28571	1	4.125
829	1	2	24	NA	12:45	2	2	2	2	2.08333	2	1	4
830	1	1	27	NA	1:30	3	4	3	3.33333	2.91667	2.71429	1	3.75
831	1	1	25	-3	12:30	3	3	3	3	3.08333	3	1	NA
832	1	2	22	NA	12:25	NA	NA	NA	NA	2.08333	NA	NA	NA
833	1	2	23	20	12:30	2	3	2	2.33333	3	2	2	4.5
834	1	2	24	20	1:20	2	2	1	1.66667	1.91667	1	1	3.375
835	1	2	23	NA	NA	NA	NA	NA	NA	NA	NA	NA	NA
836	1	2	23	NA	12:30	2	3	2	2.33333	2.5	1.57143	5	3.5
837	1	1	23	15	1:30	1	4	1	2	2.16667	1	1	2.25
838	1	2	30	63	1:35	5	5	4	4.66667	3.33333	2.85714	1	4
839	1	2	24	NA	1:30	4	3	3	3.33333	2.58333	2.42857	2	3.625
840	1	1	30	NA	12:03	1	1	1	1	1.91667	1	4	2.125
841	1	2	23	60	2:00	2	3	1	2	2.18182	2.14286	3	1.625
842	1	1	32	6	3:00	NA	NA	NA	NA	2.58333	NA	1	1.375
843	1	2	24	25	1:00	2	4	2	2.66667	2.75	2	3	3.375
844	1	1	25	5	1:30	1	1	1	1	2.16667	1	4	2.125
845	1	2	23	NA	12:45	1	2	1	1.33333	1.90909	1.28571	1	3.5
846	1	2	26	NA	12:35	3	4	3	3.33333	2.83333	2.14286	2	3.375
847	1	2	23	10	1:30	2	3	1	2	2.91667	1.28571	1	3.875
848	1	1	25	30	2:00	4	3	1	2.66667	3.08333	1.42857	1	2.75
849	1	2	28	200	3:00	NA	NA	NA	NA	NA	NA	NA	NA
850	1	1	23	40	1:20	5	4	3	4	3.18182	3	1	2.25
851	1	2	30	NA	1:30	2	3	2	2.33333	2.25	2	1	3.25
852	1	2	24	2	12:30	1	4	2	2.33333	2.16667	1.28571	2	2.875
853	1	1	26	NA	2:30	5	5	4	4.66667	3.16667	3.14286	3	4
854	1	1	23	10	1:00	3	3	3	3	3.33333	3	3	3
855	1	2	23	70	1:10	5	2	2	3	2.41667	1.28571	1	3
856	1	2	30	NA	NA	1	1	1	1	2.33333	1	4	3.75
857	1	1	25	NA	2:50	5	5	5	5	2.5	1	1	NA
858	1	2	27	NA	NA	NA	NA	NA	NA	NA	NA	NA	NA
859	1	1	23	0	1:30	1	1	1	1	2.75	1.85714	4	3.75
860	1	1	24	20	1:00	1	1	1	1	1.33333	1	5	3
861	1	2	25	NA	NA	1	1	1	1	1.5	1	5	2.5
862	1	NA	NA	NA	NA	NA	NA	NA	NA	NA	NA	NA	NA
863	1	1	22	40	1:47	5	5	3	4.33333	1.83333	1.14286	3	2.125
864	1	2	30	20	1:30	2	3	2	2.33333	2.25	1.57143	1	2.5
865	1	1	26	NA	NA	NA	NA	NA	NA	NA	NA	NA	NA
866	1	1	22	NA	12:20	1	1	1	1	2.33333	1	4	4
867	1	1	22	13	12:40	NA	NA	NA	NA	3	NA	3	NA
868	1	2	23	69	1:00	2	3	1	2	2.25	2.42857	4	2.75
869	1	NA	NA	NA	NA	NA	NA	NA	NA	NA	NA	NA	NA
870	1	1	23	30	1:00	1	1	1	1	2	1.71429	3	NA
871	1	2	25	50	1:00	3	3	1	2.33333	1.66667	1.14286	3	NA
872	1	2	25	NA	1:10	4	2	1	2.33333	2.5	1	3	3.875
873	1	2	29	NA	1:30	3	2	1	2	2.33333	1.33333	4	4.125
874	1	1	24	NA	1:30	3	3	3	3	2	1	1	3.25
875	1	2	20	20	12:30	1	2	1	1.33333	2	1.57143	3	NA
876	1	2	28	200	2:30	2	3	2	2.33333	2.25	2	4	NA
877	1	2	23	12	1:15	3	5	3	3.66667	2.91667	3.28571	1	3.75
878	1	1	35	10	2:00	2	4	4	3.33333	3	2.85714	5	3.25
879	1	2	55	100	3:00	5	3	2	3.33333	2.91667	2.14286	1	4.625
880	1	NA	NA	NA	NA	NA	NA	NA	NA	NA	NA	NA	NA
881	1	2	23	5	2:00	1	4	1	2	2.08333	1	5	2.625
882	1	1	32	6	2:45	5	5	5	5	3.25	4.85714	1	2.75
883	1	2	32	NA	1:00	1	1	1	1	1.83333	1	2	3
884	1	1	22	0	12:20	NA	NA	NA	NA	NA	NA	4	NA
885	1	NA	21	25	1:15	3	2	2	2.33333	2.58333	2.14286	2	3.25
886	1	2	30	30	1:45	NA	NA	NA	NA	NA	NA	NA	NA
887	1	1	23	NA	NA	NA	NA	NA	NA	NA	NA	NA	NA
888	1	2	22	50	12:50	1	1	1	1	1.91667	1.57143	4	3.42857
889	1	2	22	16	2:00	NA	NA	NA	NA	2.08333	NA	NA	NA
890	1	2	22	10	12:40	4	3	1	2.66667	1.41667	1	1	3
891	1	2	21	NA	NA	NA	NA	NA	NA	NA	NA	NA	NA
892	1	2	23	45	12:35	3	3	3	3	3	3	3	NA
893	1	2	25	12	1:50	2	4	3	3	2.91667	2.14286	1	3.125
894	1	2	24	10	12:30	1	1	1	1	2.27273	1	1	3
895	1	2	22	30	1:20	4	2	1	2.33333	2.33333	1	3	2.875
896	1	1	21	14	1:30	3	3	1	2.33333	2.08333	1	1	4.625
897	1	1	23	2	12:10	2	3	1	2	2.41667	2	1	NA
898	1	2	22	15	12:30	1	2	1	1.33333	2.58333	1.14286	4	NA
899	1	2	30	20	12:20	2	1	1	1.33333	2	1	1	2.625
900	1	1	30	80	1:40	5	3	2	3.33333	2.45455	1.42857	3	3.125
901	1	2	23	30	12:40	NA	NA	NA	NA	NA	NA	NA	NA
902	1	2	23	NA	NA	NA	NA	NA	NA	1	NA	NA	NA
903	1	NA	NA	NA	NA	NA	NA	NA	NA	NA	NA	NA	NA
904	1	1	30	NA	NA	NA	NA	NA	NA	NA	NA	NA	NA
905	1	NA	NA	NA	NA	NA	NA	NA	NA	NA	NA	NA	NA
906	1	2	21	NA	12:20	1	1	1	1	1.33333	1	1	3.5
907	1	2	22	NA	NA	2	3	NA	NA	1.91667	2.5	2	2.71429
908	1	2	23	NA	12:30	3	3	3	3	3.08333	3	3	3
909	1	2	21	30	2:00	NA	NA	NA	NA	NA	NA	4	NA
910	1	2	22	16	12:40	4	1	1	2	2.08333	1	1	2.875
911	1	1	22	70	1:10	4	4	2	3.33333	2.5	3	2	2.5
912	1	1	37	22.5	1:00	5	2	1	2.66667	1.91667	1	5	1.75
913	1	1	23	30	1:00	4	2	1	2.33333	2.33333	1.57143	1	2.5
914	1	2	23	13	1:20	1	2	1	1.33333	2.25	1.71429	2	2.25
915	1	2	29	NA	1:50	4	1	1	2	1.63636	1.14286	5	2.125
916	1	1	30	20	1:00	2	2	2	2	2.25	1	3	NA
917	1	2	25	NA	1:30	4	4	3	3.66667	2	1.85714	3	NA
918	1	1	24	60	12:30	4	4	2	3.33333	2.25	1.14286	3	3.625
919	1	NA	NA	NA	NA	NA	NA	NA	NA	NA	NA	NA	NA
920	1	1	22	25	1:20	5	1	3	3	2.58333	1.71429	1	3.5
921	1	2	21	47	1:35	4	4	3	3.66667	2.75	3.28571	4	4
922	1	2	31	NA	1:50	5	5	5	5	4.33333	1.28571	3	4.5
923	1	1	35	NA	1:00	4	3	1	2.66667	2.5	1	2	3.625
924	1	2	23	46	1:55	3	4	1	2.66667	3	1	1	4.125
925	1	1	21	50	1:30	4	3	1	2.66667	2.91667	1.71429	1	NA
926	1	1	22	2	2:00	5	3	3	3.66667	2.33333	2.14286	1	NA
927	1	2	31	NA	1:50	NA	NA	NA	NA	3	NA	NA	NA
928	1	1	32	10	12:15	3	3	3	3	3	3	3	NA
929	1	2	22	NA	NA	NA	NA	NA	NA	NA	NA	NA	NA
930	1	1	26	NA	NA	NA	NA	NA	NA	NA	NA	NA	NA
931	1	2	21	5	12:10	1	1	1	1	2.16667	1	1	NA
932	1	2	22	52	12:20	2	2	1	1.66667	2.5	2.85714	1	3.5
933	1	NA	NA	NA	NA	NA	NA	NA	NA	NA	NA	NA	NA
934	1	2	31	NA	NA	NA	NA	NA	NA	NA	NA	NA	NA
935	1	1	27	2	12:15	1	1	1	1	2.5	1.14286	1	NA
936	1	NA	NA	NA	NA	NA	NA	NA	NA	NA	NA	NA	NA
937	1	NA	NA	NA	NA	NA	NA	NA	NA	NA	NA	NA	NA
938	1	1	28	13	NA	3	3	3	3	2.75	3	4	NA
939	1	NA	NA	NA	NA	NA	NA	NA	NA	NA	NA	NA	NA
940	1	2	32	39	1:20	5	4	3	4	2.5	1.28571	1	3
941	1	1	22	25	2:00	3	3	3	3	3.41667	3	2	3.25
942	1	NA	NA	NA	NA	NA	NA	NA	NA	NA	NA	NA	NA
943	1	2	27	15	12:40	1	1	1	1	1.66667	1	5	1
944	1	2	20	17	12:02	NA	NA	NA	NA	NA	NA	2	NA
945	1	1	20	NA	1:30	5	5	1	3.66667	2.16667	1.42857	1	4.5
946	1	2	21	2	1:00	5	3	3	3.66667	2.91667	2.57143	4	3.375
947	1	2	19	14	1:15	4	4	2	3.33333	2.83333	1.14286	3	2.125
948	1	NA	NA	NA	NA	NA	NA	NA	NA	NA	NA	NA	NA
949	1	2	19	NA	NA	4	1	1	2	1.66667	1	4	NA
950	1	2	19	3	12:45	1	1	1	1	1.41667	1.14286	5	4.375
951	1	2	21	5	12:30	5	5	5	5	1.58333	1	3	2.75
952	1	2	19	5	12:45	1	1	1	1	1.08333	1	4	2.75
953	1	2	20	NA	12:40	1	1	1	1	1	1	5	NA
954	1	NA	NA	NA	NA	NA	NA	NA	NA	NA	NA	NA	NA
955	1	1	20	0	1:00	5	3	1	3	1.91667	1	1	3.5
956	1	NA	NA	NA	NA	NA	NA	NA	NA	NA	NA	NA	NA
957	1	2	22	1	12:40	NA	NA	NA	NA	NA	NA	NA	NA
958	1	2	18	0	12:01	4	2	2	2.66667	2.5	2.71429	1	3.625
959	1	1	19	NA	12:45	3	3	1	2.33333	2.41667	1.42857	3	2.75
960	1	2	18	5	12:45	5	4	2	3.66667	2.33333	2	2	4
961	1	NA	NA	NA	NA	NA	NA	NA	NA	NA	NA	NA	NA
962	1	2	18	11	1:35	4	5	4	4.33333	3.41667	3	4	3.25
963	1	2	28	NA	1:00	1	1	1	1	1.66667	1	5	3.625
964	1	1	32	NA	1:00	NA	NA	NA	NA	2.91667	NA	NA	NA
965	1	NA	NA	NA	NA	NA	NA	NA	NA	NA	NA	NA	NA
966	1	1	19	11	1:30	4	5	2	3.66667	3.16667	1.42857	2	2.25
967	1	1	26	0	1:00	2	2	1	1.66667	1.58333	1	4	NA
968	1	2	32	30	12:30	3	2	1	2	2.5	1.42857	3	3
969	1	1	30	0	12:01	NA	NA	NA	NA	NA	NA	NA	NA
970	1	2	30	NA	12:30	NA	NA	NA	NA	2.25	NA	4	NA
971	1	1	25	40	2:00	3	5	2	3.33333	2.75	1.85714	1	3
972	1	1	35	1	12:01	1	1	1	1	1.16667	1	2	NA
973	1	1	27	NA	NA	NA	NA	NA	NA	NA	NA	NA	NA
974	1	NA	NA	NA	NA	NA	NA	NA	NA	NA	NA	NA	NA
975	1	2	23	8	1:30	2	4	1	2.33333	2.75	2	2	2.625
976	1	1	25	25	12:35	2	3	1	2	2.58333	1.42857	2	NA
977	1	NA	NA	NA	NA	NA	NA	NA	NA	NA	NA	NA	NA
978	1	1	27	43	12:55	2	3	1	2	2.08333	1.28571	2	2.5
979	1	2	24	NA	1:00	2	4	2	2.66667	3.16667	3.71429	2	3.25
980	1	2	25	46	1:50	NA	NA	NA	NA	NA	NA	NA	NA
981	1	NA	NA	NA	NA	NA	NA	NA	NA	NA	NA	NA	NA
982	1	2	24	55	1:00	4	3	2	3	2.5	1.57143	2	2.375
983	1	1	25	85	1:00	5	5	3	4.33333	2.91667	1.28571	1	2.375
984	1	2	24	20	1:00	NA	NA	NA	NA	NA	NA	1	NA
985	1	1	25	56	1:30	2	4	2	2.66667	2.41667	1	1	3.125
986	1	1	24	70	1:40	3	4	2	3	1.91667	1.57143	1	2.875
987	1	2	25	NA	1:45	2	4	2	2.66667	3.25	2.28571	1	4.75
988	1	1	26	41	2:00	3	3	1	2.33333	2.41667	1	4	2.5
989	1	1	27	100	1:50	3	3	2	2.66667	2.41667	2	1	3.375
990	1	2	44	45	2:00	3	2	2	2.33333	2.75	1.42857	1	3
991	1	2	28	NA	2:00	3	3	2	2.66667	3.5	3	2	NA
992	1	2	30	NA	2:15	4	3	1	2.66667	2.75	2.14286	1	2.75
993	1	1	25	24.5	2:00	NA	NA	NA	NA	2.58333	3	2	NA
994	1	1	37	4	12:01	NA	NA	NA	NA	1	NA	1	NA
995	1	1	34	50	1:00	2	3	1	2	1.5	1.28571	3	3
996	1	1	23	1	12:10	1	1	1	1	1.91667	1	5	3.875
997	1	1	25	40	12:45	3	4	2	3	2.08333	1	3	NA
998	1	2	22	NA	1:30	3	2	2	2.33333	2.33333	1.71429	3	3.25
999	1	2	31	6	12:20	1	1	1	1	1.5	1	4	3
1000	1	2	24	100	1:45	NA	NA	NA	NA	2	NA	NA	NA
1001	1	2	24	NA	NA	NA	NA	NA	NA	NA	NA	NA	NA
1002	1	2	23	NA	NA	1	1	1	1	1.66667	3.57143	3	3
1003	1	2	29	0	12:05	NA	NA	NA	NA	NA	NA	NA	NA
1004	1	2	24	NA	NA	NA	NA	NA	NA	NA	NA	NA	NA
1005	1	1	29	NA	12:40	1	1	1	1	2.08333	1	5	3.125
1006	1	2	22	NA	12:02	NA	NA	NA	NA	NA	NA	NA	NA
1007	1	1	23	10	12:30	3	4	3	3.33333	2.66667	3.42857	4	NA
1008	1	1	24	NA	NA	NA	NA	NA	NA	NA	NA	NA	NA
1009	1	1	26	8	12:20	1	1	1	1	1.58333	1	4	4
1010	1	2	26	60	12:50	3	3	3	3	2.66667	3	1	3
1011	1	NA	NA	NA	NA	NA	NA	NA	NA	NA	NA	NA	NA
1012	1	2	24	11	1:00	2	2	2	2	3.5	1.85714	3	NA
1013	1	2	26	19	1:00	4	4	3	3.66667	3.33333	1	4	NA
1014	1	2	24	40	1:00	2	4	2	2.66667	2.16667	1.85714	2	3.125
1015	1	2	23	20	1:15	2	1	2	1.66667	2.33333	1.71429	4	4.875
1016	1	2	23	20	1:30	2	3	2	2.33333	2.41667	2.14286	2	3
1017	1	2	23	NA	12:01	1	1	1	1	2.58333	1	4	4.125
1018	1	2	24	26	1:30	3	2	3	2.66667	2.33333	2.57143	2	2.75
1019	1	2	31	54	3:00	5	5	2	4	2.90909	2	1	3.25
1020	1	2	21	12	2:45	4	4	3	3.66667	3.75	2.42857	5	NA
1021	1	1	28	NA	NA	NA	NA	NA	NA	NA	NA	NA	NA
1022	1	2	21	NA	12:30	2	2	2	2	2	1	5	3.875
1023	1	2	19	2	1:50	NA	NA	NA	NA	NA	NA	4	NA
1024	1	2	20	10	12:05	1	1	1	1	2	1	1	1
1025	1	1	20	7	2:40	4	4	4	4	3.41667	3.14286	1	3.375
1026	1	2	22	5	1:10	3	3	3	3	2.81818	2.66667	4	3
1027	1	1	23	13	2:00	3	5	2	3.33333	2.66667	3	4	3.5
1028	1	2	20	0	12:30	1	4	1	2	1.16667	1	4	NA
1029	1	2	19	200	12:45	NA	NA	NA	NA	NA	NA	NA	NA
1030	1	2	20	0	NA	1	3	1	1.66667	1.83333	1	4	3
1031	1	1	25	2	1:00	5	5	3	4.33333	2.75	1.71429	2	3.625
1032	1	2	21	1.5	12:20	NA	NA	NA	NA	NA	NA	NA	NA
1033	1	2	30	NA	NA	3	3	3	3	2.72727	3	3	3.5
1034	1	NA	NA	NA	NA	NA	NA	NA	NA	NA	NA	NA	NA
1035	1	2	30	NA	12:30	1	1	1	1	2	1	1	3.125
1036	1	2	20	0	12:35	NA	NA	NA	NA	NA	NA	NA	NA
1037	1	2	20	0	1:50	NA	NA	NA	NA	NA	NA	5	NA
1038	1	2	20	20	1:03	2	2	4	2.66667	3	3.28571	5	4.5
1039	1	2	20	2	12:30	NA	NA	NA	NA	2.41667	NA	2	NA
1040	1	2	19	NA	NA	NA	NA	NA	NA	NA	NA	NA	NA
1041	1	2	19	5	12:45	4	2	1	2.33333	2.33333	1	4	4.25
1042	1	2	20	0	1:00	2	2	4	2.66667	2.33333	2	5	3
1043	1	1	22	12	12:45	4	4	3	3.66667	3	2	3	3.375
1044	1	2	23	1	1:15	4	2	2	2.66667	2.33333	2	4	2.5
1045	1	2	29	NA	12:30	2	3	1	2	3.08333	2.14286	3	NA
1046	1	2	29	NA	1:00	1	5	5	3.66667	3.41667	1.42857	2	3.5
1047	1	2	27	NA	12:01	5	3	2	3.33333	2.33333	1.57143	4	3
1048	1	1	19	18	1:00	4	5	4	4.33333	2.91667	2.14286	2	3.625
1049	1	1	19	10	1:00	4	5	3	4	3	2.28571	2	3.625
1050	1	2	19	19	1:50	5	5	3	4.33333	3.5	2.14286	1	5
1051	1	1	22	NA	NA	3	3	2	2.66667	2.83333	2.71429	4	NA
1052	1	2	46	25	1:00	1	1	1	1	2.16667	1	5	2.875
1053	1	1	30	4	1:25	5	5	5	5	2.81818	5	3	2.5
1054	1	1	NA	NA	NA	NA	NA	NA	NA	NA	NA	NA	NA
1055	1	1	21	NA	1:00	5	5	2	4	2.66667	1.28571	4	NA
1056	1	1	34	17	2:05	4	4	3	3.66667	2.91667	3.14286	4	3.125
1057	1	1	28	NA	NA	NA	NA	NA	NA	NA	NA	NA	NA
1058	1	2	23	20	1:00	NA	NA	NA	NA	NA	NA	4	NA
1059	1	NA	NA	NA	NA	NA	NA	NA	NA	NA	NA	NA	NA
1060	1	NA	NA	NA	NA	NA	NA	NA	NA	NA	NA	NA	NA
1061	1	1	23	50	2:10	5	5	4	4.66667	3.08333	3.57143	1	1.5
1062	1	2	24	20	1:15	1	1	1	1	1.91667	1	4	4.125
1063	1	1	24	5	12:25	NA	NA	NA	NA	NA	NA	4	NA
1064	1	1	23	13	12:41	NA	NA	NA	NA	2.25	NA	4	NA
1065	1	NA	NA	NA	NA	NA	NA	NA	NA	NA	NA	NA	NA
1066	1	NA	NA	NA	NA	NA	NA	NA	NA	NA	NA	NA	NA
1067	1	1	22	NA	NA	NA	NA	NA	NA	NA	NA	NA	NA
1068	1	2	23	0	12:01	NA	NA	NA	NA	NA	NA	NA	NA
1069	1	2	28	20	1:15	5	NA	3	NA	3.25	2	3	3.625
1070	1	2	22	NA	NA	NA	NA	NA	NA	NA	NA	4	NA
1071	1	1	22	NA	1:30	NA	NA	NA	NA	NA	NA	NA	NA
1072	1	2	23	56	2:30	4	2	2	2.66667	2.91667	1	4	3
1073	1	1	23	NA	12:15	5	4	3	4	1.41667	4.42857	5	2.25
1074	1	NA	NA	NA	NA	NA	NA	NA	NA	NA	NA	NA	NA
1075	1	2	23	22	1:00	2	2	2	2	2.16667	2.85714	3	NA
1076	1	2	20	40	1:00	NA	NA	NA	NA	2.44444	NA	1	NA
1077	1	1	22	NA	1:00	5	3	2	3.33333	2.25	2	4	3
1078	1	1	22	56	1:50	NA	NA	NA	NA	NA	NA	NA	NA
1079	1	2	25	0	1:35	2	1	1	1.33333	2.5	1.28571	1	NA
1080	1	NA	NA	NA	NA	NA	NA	NA	NA	NA	NA	NA	NA
1081	1	1	41	50	1:35	4	3	2	3	3	2.14286	2	3
1082	1	1	23	2	12:05	NA	NA	NA	NA	NA	NA	NA	NA
1083	1	2	27	NA	2:15	4	4	3	3.66667	3.25	2.85714	1	2.625
1084	1	2	30	200	12:04	3	3	3	3	2.58333	3.14286	3	3.5
1085	1	1	23	NA	1:40	5	4	3	4	2.83333	2.85714	3	4.25
1086	1	2	24	NA	12:45	1	2	1	1.33333	2.5	1	1	3.85714
1087	1	2	24	29	1:15	1	1	1	1	2.08333	1	4	5
1088	1	2	32	NA	2:00	1	2	2	1.66667	1.91667	1	1	4
1089	1	1	29	40	1:00	2	4	3	3	3	3	1	3
1090	1	2	24	NA	1:00	1	1	1	1	2.25	1	1	NA
1091	1	2	24	NA	1:45	4	4	2	3.33333	2.91667	1	1	2.75
1092	1	2	23	10	1:00	1	2	1	1.33333	1.91667	1	4	4.125
1093	1	2	24	NA	1:00	4	4	2	3.33333	2.83333	3.57143	3	NA
1094	1	2	29	100	2:50	3	3	2	2.66667	2.58333	2.14286	3	2.75
1095	1	1	35	40	2:45	4	5	4	4.33333	3.41667	3	1	4.375
1096	1	1	29	NA	1:20	3	1	2	2	1.83333	2.42857	1	2.5
1097	1	2	26	15	1:00	1	1	1	1	2.58333	1	3	1.625
1098	1	1	31	10	1:30	NA	NA	NA	NA	NA	NA	2	NA
1099	1	1	24	NA	12:40	1	1	1	1	2	1	2	2.875
1100	1	1	24	90	1:20	5	5	2	4	2.91667	2.28571	1	3.875
1101	1	2	27	NA	2:00	2	2	1	1.66667	2.66667	2.57143	3	2.125
1102	1	2	29	NA	1:50	NA	NA	NA	NA	NA	NA	2	NA
1103	1	2	26	NA	NA	NA	NA	NA	NA	NA	NA	NA	NA
1104	1	2	24	25	12:40	NA	NA	NA	NA	1.66667	NA	NA	NA
1105	1	1	24	40	1:30	2	2	2	2	2.83333	1	2	3.375
1106	1	1	23	NA	12:20	NA	NA	NA	NA	NA	NA	NA	NA
1107	1	1	23	30	1:20	4	3	2	3	2.5	1.71429	3	4.125
1108	1	NA	NA	NA	NA	NA	NA	NA	NA	NA	NA	NA	NA
1109	1	1	24	55	1:15	5	5	3	4.33333	2.91667	1.14286	2	1.625
1110	1	2	29	NA	NA	1	1	1	1	3.58333	1	2	NA
1111	1	NA	NA	NA	NA	NA	NA	NA	NA	NA	NA	NA	NA
1112	1	NA	NA	NA	NA	NA	NA	NA	NA	NA	NA	NA	NA
1113	1	2	NA	NA	12:35	3	3	3	3	3	3	NA	NA
1114	1	2	25	NA	12:05	2	3	3	2.66667	3	4.14286	5	3
1115	1	NA	NA	NA	NA	NA	NA	NA	NA	NA	NA	NA	NA
1116	1	1	26	NA	NA	NA	NA	NA	NA	NA	NA	NA	NA
1117	1	2	24	NA	NA	1	2	2	1.66667	2.33333	1	3	NA
1118	1	2	24	25	1:00	NA	NA	NA	NA	2.66667	NA	NA	NA
1119	1	2	24	0	12:02	3	3	3	3	3	3	5	NA
1120	1	2	24	27	1:00	4	4	2	3.33333	2.5	1.57143	1	3
1121	1	2	23	NA	1:00	NA	NA	NA	NA	1.33333	NA	4	NA
1122	1	1	23	60	1:00	4	3	1	2.66667	2.83333	1.85714	4	NA
1123	1	1	25	45	1:00	NA	NA	NA	NA	2.41667	NA	3	NA
1124	1	1	23	NA	1:30	4	4	3	3.66667	3.5	2.57143	1	2.125
1125	1	1	24	NA	1:00	2	4	2	2.66667	2.7	2.71429	2	4.125
1126	1	2	23	51	1:30	3	2	2	2.33333	2.16667	2.14286	4	3.625
1127	1	2	25	NA	1:30	4	5	3	4	2.16667	2.42857	1	3.875
1128	1	2	30	NA	2:00	4	4	2	3.33333	3.08333	2.57143	3	2.375
1129	1	1	23	75	2:00	4	1	1	2	1.25	1.42857	5	NA
1130	1	NA	NA	NA	NA	NA	NA	NA	NA	NA	NA	NA	NA
1131	1	NA	NA	NA	NA	NA	NA	NA	NA	NA	NA	NA	NA
1132	1	2	25	62	2:10	4	3	3	3.33333	3.08333	2.14286	1	2.75
1133	1	1	20	NA	1:00	2	3	2	2.33333	2.25	2	4	4
1134	1	1	24	NA	12:15	1	1	1	1	2.33333	1	1	NA
1135	1	2	20	1	1:30	4	3	2	3	2.83333	3	4	5
1136	1	1	20	16	12:30	2	2	2	2	2.41667	2	1	4.75
1137	1	2	21	NA	12:30	5	5	NA	NA	3	2.14286	1	4
1138	1	1	27	50	1:10	2	1	1	1.33333	2.66667	1.71429	4	3.375
1139	1	2	21	NA	1:30	1	1	1	1	2.5	1.14286	4	2.375
1140	1	1	21	12	12:22	1	1	1	1	1.5	1	4	3
1141	1	2	20	5	1:00	1	1	1	1	2.33333	1	3	3
1142	1	2	20	5	1:00	2	3	4	3	3	3.14286	4	2.75
1143	1	2	19	5	12:30	1	1	1	1	2	1	4	4.125
1144	1	2	21	0	NA	NA	NA	NA	NA	NA	4.16667	3	NA
1145	1	2	21	27	2:00	4	4	2	3.33333	3.08333	3	2	3.75
1146	1	2	20	20	1:10	3	3	1	2.33333	1.91667	1	3	NA
1147	1	2	19	NA	NA	4	3	3	3.33333	2.83333	1.71429	4	4.75
1148	1	1	19	10	12:45	1	1	1	1	1.08333	1	4	3
1149	1	2	20	NA	1:00	4	4	3	3.66667	2	3.14286	3	2.875
1150	1	2	20	0	12:50	2	2	2	2	2.25	2.14286	3	5
1151	1	2	27	70	2:00	2	1	1	1.33333	1.83333	1	4	3
1152	1	2	21	9	12:01	NA	NA	NA	NA	NA	NA	4	NA
1153	1	1	21	NA	NA	NA	NA	NA	NA	NA	NA	NA	NA
1154	1	NA	NA	NA	NA	NA	NA	NA	NA	NA	NA	NA	NA
1155	1	2	22	5	1:00	3	4	3	3.33333	2.81818	2.85714	2	3.5
1156	1	2	25	NA	12:30	2	3	2	2.33333	2	1	3	NA
1157	1	1	21	15	12:30	NA	NA	NA	NA	NA	NA	4	NA
1158	1	1	23	12	12:35	4	5	3	4	2.83333	1.28571	4	4.25
1159	1	2	19	2	1:00	3	4	1	2.66667	2.58333	2.28571	4	3
1160	1	2	19	7	12:40	4	3	2	3	3	1.57143	1	2.85714
1161	1	2	19	NA	12:30	4	4	2	3.33333	2.75	2.28571	1	NA
1162	1	2	20	15	12:50	2	3	2	2.33333	2.41667	2	4	3
1163	1	2	20	5	12:30	1	2	2	1.66667	2.75	2.71429	1	3.375
1164	1	2	21	6	12:45	3	4	2	3	2.66667	2.42857	4	NA
1165	1	1	20	NA	NA	NA	NA	NA	NA	NA	NA	NA	NA
1166	1	1	26	5	1:00	3	3	3	3	2.33333	3.14286	3	3.75
1167	1	2	20	5	12:35	5	5	5	5	3.16667	4.14286	2	4.125
1168	1	2	22	3	1:10	2	2	1	1.66667	2.83333	1.85714	3	3.25
1169	1	1	21	6	1:00	4	3	2	3	2.5	1.28571	2	3
1170	1	2	21	7	1:10	2	4	2	2.66667	2.58333	1.71429	2	3.875
1171	1	2	20	2	1:00	1	1	1	1	1.16667	1.28571	5	3.625
1172	1	1	27	12	1:10	4	2	2	2.66667	2.58333	1.42857	4	2.625
1173	1	2	20	9	1:05	1	3	1	1.66667	3.16667	1.14286	2	3.625
1174	1	1	26	7	1:15	1	1	1	1	2.16667	1	2	3.625
1175	1	1	31	12	1:30	2	2	1	1.66667	2.25	1.42857	2	3.625
1176	1	1	19	15	1:00	3	4	2	3	2.16667	2	2	2.25
1177	1	1	20	5	1:00	4	2	3	3	2.5	2.85714	3	3
1178	1	2	27	NA	1:30	3	3	2	2.66667	3.16667	1.28571	4	3
1179	1	1	28	20	1:20	4	3	1	2.66667	2.83333	1.85714	1	3.125
1180	1	2	20	14	1:00	1	2	1	1.33333	2.16667	3	4	NA
1181	1	2	19	1	1:00	3	3	2	2.66667	2.66667	3	3	2.75
1182	1	2	26	13	1:20	3	2	1	2	1.91667	1	3	2.75
1183	1	NA	NA	NA	NA	NA	NA	NA	NA	NA	NA	NA	NA
1184	1	1	19	11	1:30	4	4	3	3.66667	2.5	1	3	4
1185	1	1	20	16	1:15	3	4	3	3.33333	3.25	3.28571	1	NA
1186	1	2	21	4	2:30	4	4	2	3.33333	2.83333	2.57143	4	3
1187	1	2	20	2	1:15	4	4	2	3.33333	3.66667	1	4	2.125
1188	1	1	26	0	1:20	NA	NA	NA	NA	3	NA	NA	NA
1189	1	2	19	14	1:20	5	4	3	4	2.5	3.71429	1	4.875
1190	1	1	20	140	1:30	5	4	3	4	3	2.14286	1	4.75
1191	1	1	28	NA	1:30	3	NA	1	NA	2.54545	1.85714	5	3.125
1192	1	1	25	NA	NA	3	3	3	3	2.83333	3	2	3.125
1193	1	2	20	17	2:00	3	3	2	2.66667	3.5	2	3	3.5
1194	1	1	20	51	2:00	5	4	4	4.33333	3	2.85714	2	1.75
1195	1	2	23	60	1:30	1	1	1	1	2	1	1	4.375
1196	1	1	26	NA	NA	NA	NA	NA	NA	NA	NA	NA	NA
1197	1	1	23	26	1:30	1	1	1	1	1.58333	1	4	1.75
1198	1	1	25	20	2:00	1	1	1	1	1.5	1	3	3.25
1199	1	1	24	NA	NA	NA	NA	NA	NA	2.66667	NA	1	NA
1200	1	1	24	NA	2:00	1	5	2	2.66667	2.91667	2.57143	3	NA
1201	1	2	27	NA	1:45	4	5	2	3.66667	2.75	2.42857	4	3.125
1202	1	NA	NA	NA	NA	NA	NA	NA	NA	NA	NA	NA	NA
1203	1	1	23	0	3:30	3	4	2	3	2.75	2	2	1.75
1204	1	2	29	81	3:00	5	4	3	4	3.08333	1.28571	1	3
1205	1	1	27	NA	3:00	NA	NA	NA	NA	NA	NA	NA	NA
1206	1	1	28	54	2:55	5	3	3	3.66667	2.72727	1.28571	1	3.25
1207	1	2	29	25	2:50	NA	4	3	NA	3.08333	3.28571	1	1.25
1208	1	1	39	NA	2:45	5	2	1	2.66667	2.66667	1	3	3.375
1209	1	1	46	64	2:45	NA	NA	NA	NA	NA	NA	NA	NA
1210	1	2	32	130	2:44	3	3	3	3	3.25	2	4	2.25
1211	1	1	24	71	2:40	2	4	2	2.66667	3.41667	1.85714	NA	1.25
1212	1	1	33	100	2:35	3	5	3	3.66667	3	1	1	3.75
1213	1	1	21	50	2:30	5	4	4	4.33333	3.91667	2.85714	4	3.5
1214	1	1	42	76	2:30	5	5	3	4.33333	2.66667	3.28571	1	2.5
1215	1	2	26	90	2:30	4	5	4	4.33333	3.75	3.57143	2	1.75
1216	1	1	23	61	2:30	4	4	3	3.66667	3.08333	2.42857	1	2.25
1217	1	2	24	63	2:30	4	4	3	3.66667	3.25	1	1	2.25
1218	1	2	24	131	2:30	5	1	2	2.66667	3	1.57143	1	4
1219	1	1	23	71	2:30	4	5	3	4	3.33333	1.57143	1	3.375
1220	1	2	25	45	2:30	5	5	2	4	4.16667	4.85714	3	3
1221	1	1	22	58	2:30	4	4	3	3.66667	3.58333	2.28571	1	2.5
1222	1	2	24	61	2:15	5	5	3	4.33333	4.08333	3	1	3.25
1223	1	1	40	89	2:15	4	2	2	2.66667	3.08333	1	3	3.75
1224	1	1	27	NA	2:00	NA	NA	NA	NA	NA	NA	NA	NA
1225	1	1	24	72	2:00	2	2	2	2	2.66667	1	1	3.875
1226	1	1	24	NA	2:00	5	5	3	4.33333	3.5	2.71429	1	4
1227	1	1	24	55	2:00	4	5	3	4	3.83333	2.57143	1	3.25
1228	1	1	24	41	2:00	4	4	3	3.66667	2.66667	1.42857	1	3
1229	1	1	22	49	2:00	4	5	4	4.33333	3.16667	3	1	1.5
1230	1	2	27	96	2:00	5	5	4	4.66667	3.16667	4	2	2.375
1231	1	1	23	95	2:00	4	4	3	3.66667	3.5	2.28571	2	3.125
1232	1	2	22	70	2:00	5	1	1	2.33333	1.36364	1	2	2
1233	1	1	29	NA	2:00	3	3	2	2.66667	2.5	1	1	2.875
1234	1	1	36	70	2:00	4	4	3	3.66667	3	3.57143	1	NA
1235	1	1	22	43	2:00	3	5	3	3.66667	2.91667	2	3	2.875
1236	1	2	24	64	2:00	5	4	2	3.66667	3.33333	1.57143	1	2.375
1237	1	1	24	68	2:00	3	4	4	3.66667	3.16667	2.42857	1	2.625
1238	1	2	23	71	2:00	4	5	5	4.66667	3.75	4	1	1.625
1239	1	2	22	81	2:00	4	3	2	3	1.91667	1.14286	1	1.75
1240	1	2	24	NA	2:00	5	5	5	5	4.16667	4	1	3.625
1241	1	1	22	41	2:00	3	5	4	4	3.08333	3.14286	1	2.625
1242	1	2	22	NA	2:00	2	3	1	2	2.08333	1.28571	1	NA
1243	1	2	24	91	2:00	5	5	4	4.66667	4.1	2.57143	2	NA
1244	1	1	56	130	2:00	4	NA	4	NA	3	2.57143	1	2.625
1245	1	2	22	78	2:00	4	4	4	4	3.08333	2.28571	1	4.125
1246	1	2	24	109	2:00	5	5	4	4.66667	3.83333	2.85714	1	1.375
1247	1	2	24	56	2:00	5	4	3	4	3.08333	1.85714	4	1.75
1248	1	1	24	70	3:10	2	4	2	2.66667	2.16667	2	2	2.625
1249	1	1	29	38	1:50	3	2	1	2	2.25	1.14286	1	NA
1250	1	1	23	NA	1:40	4	3	1	2.66667	2.5	1.28571	1	3
1251	1	1	23	110	1:40	NA	NA	NA	NA	NA	NA	NA	NA
1252	1	1	30	75	1:35	2	2	1	1.66667	2.5	1.57143	2	NA
1253	1	1	24	NA	1:35	2	4	3	3	2.66667	3	3	3
1254	1	1	20	71	1:30	2	1	1	1.33333	2.25	1	3	3.625
1255	1	1	22	74	1:30	2	1	1	1.33333	2	1	3	2.5
1256	1	1	22	55	1:30	4	4	2	3.33333	3	3.57143	1	2.75
1257	1	1	23	42	1:30	4	4	2	3.33333	2.75	2.71429	2	2.75
1258	1	2	23	55	1:30	3	4	3	3.33333	3.41667	3.14286	1	2
1259	1	1	21	72	1:30	5	5	4	4.66667	4.08333	4.14286	1	2.625
1260	1	1	30	NA	1:30	3	4	2	3	3	2.71429	4	2.75
1261	1	1	23	90	1:20	4	5	5	4.66667	3.66667	3.57143	2	1.625
1262	1	1	23	90	1:20	5	5	4	4.66667	3.08333	3	1	2.125
1263	1	1	29	NA	1:15	3	2	3	2.66667	NA	2.6	1	NA
1264	1	1	23	NA	1:00	4	4	2	3.33333	3.08333	2.14286	1	3.625
1265	1	1	21	100	1:00	4	3	2	3	3.33333	3.14286	1	3.75
1266	1	2	21	NA	12:30	1	5	1	2.33333	1.91667	2.28571	5	2.125
1267	1	1	32	NA	12:30	5	5	4	4.66667	3.16667	5	1	3.25
1268	1	1	24	0	12:01	1	1	1	1	2.5	1.28571	1	2.5
1269	1	1	25	0	12:00	1	1	1	1	NA	1	5	3.625
1270	1	1	22	NA	NA	4	4	2	3.33333	3.58333	2.14286	1	4
1271	1	NA	NA	NA	NA	NA	NA	NA	NA	NA	NA	NA	NA
1272	1	1	23	NA	NA	NA	NA	NA	NA	NA	NA	NA	NA
1273	1	1	23	NA	NA	NA	NA	NA	NA	NA	NA	NA	NA
1274	1	NA	NA	NA	NA	NA	NA	NA	NA	NA	NA	NA	NA
1275	1	NA	NA	NA	NA	NA	NA	NA	NA	NA	NA	NA	NA
1276	1	2	24	NA	NA	NA	NA	NA	NA	NA	NA	NA	NA
1277	1	NA	NA	NA	NA	NA	NA	NA	NA	NA	NA	NA	NA
1278	1	2	29	NA	NA	3	4	3	3.33333	3	3.28571	1	3.25
1279	1	NA	NA	NA	NA	NA	NA	NA	NA	NA	NA	NA	NA
1280	1	2	21	NA	NA	NA	NA	NA	NA	NA	NA	NA	NA
1281	1	NA	NA	NA	NA	NA	NA	NA	NA	NA	NA	NA	NA
1282	1	NA	NA	NA	NA	NA	NA	NA	NA	NA	NA	NA	NA
1283	1	NA	NA	NA	NA	NA	NA	NA	NA	NA	NA	NA	NA
1284	1	NA	NA	NA	NA	NA	NA	NA	NA	NA	NA	NA	NA
1285	1	NA	NA	NA	NA	NA	NA	NA	NA	NA	NA	NA	NA
1286	1	NA	NA	NA	NA	NA	NA	NA	NA	NA	NA	NA	NA
1287	1	NA	NA	NA	NA	NA	NA	NA	NA	NA	NA	NA	NA
1288	1	NA	NA	NA	NA	NA	NA	NA	NA	NA	NA	NA	NA
1289	1	2	NA	NA	NA	NA	NA	NA	NA	NA	NA	NA	NA
1290	1	NA	NA	NA	NA	NA	NA	NA	NA	NA	NA	NA	NA
1291	1	1	22	NA	NA	NA	4	NA	NA	2.77778	NA	2	2.71429
1292	1	NA	NA	NA	NA	NA	NA	NA	NA	NA	NA	NA	NA
1293	1	1	32	NA	NA	3	1	1	1.66667	2.75	1.28571	1	3.125
1294	1	NA	NA	NA	NA	NA	NA	NA	NA	NA	NA	NA	NA
1295	1	1	31	NA	NA	4	5	4	4.33333	3.41667	3	2	2.75
1296	1	NA	NA	NA	NA	NA	NA	NA	NA	NA	NA	NA	NA
1297	1	NA	NA	NA	NA	NA	NA	NA	NA	NA	NA	NA	NA
1298	1	NA	NA	NA	NA	NA	NA	NA	NA	NA	NA	NA	NA
1299	1	2	24	29	NA	3	4	1	2.66667	2.58333	1	1	1.75
1300	1	NA	NA	NA	NA	NA	NA	NA	NA	NA	NA	NA	NA
1301	1	1	29	NA	NA	NA	NA	NA	NA	NA	NA	NA	NA
1302	1	1	24	NA	NA	1	2	1	1.33333	1.91667	1	3	2.625
1303	1	NA	NA	NA	NA	NA	NA	NA	NA	NA	NA	NA	NA
1304	1	NA	NA	NA	NA	NA	NA	NA	NA	NA	NA	NA	NA
1305	1	NA	NA	NA	NA	NA	NA	NA	NA	NA	NA	NA	NA
1306	1	NA	NA	NA	NA	NA	NA	NA	NA	NA	NA	NA	NA
1307	1	1	23	NA	NA	2	4	1	2.33333	3.08333	1.14286	1	4.625
1308	1	2	21	NA	NA	NA	NA	NA	NA	NA	NA	NA	NA
1309	1	1	25	66	NA	5	5	5	5	3.25	3.14286	1	NA
1310	1	2	30	NA	NA	1	1	1	1	2	1	2	2.5
1311	2	2	23	60	2:30	4	5	4	4.33333	3.33333	2	1	2.75
1312	2	2	29	90	2:30	5	5	5	5	3.25	2.57143	1	2.625
1313	2	2	37	NA	2:40	4	3	3	3.33333	2.63636	3.28571	3	2.125
1314	2	2	19	NA	2:00	3	2	2	2.33333	2.11111	2	3	2.875
1315	2	1	21	15	2:15	4	4	4	4	3.16667	3	2	4
1316	2	2	21	13	2:20	4	3	1	2.66667	3.33333	1.28571	1	3.375
1317	2	1	21	42	2:45	NA	NA	NA	NA	NA	NA	NA	NA
1318	2	2	21	NA	2:50	4	3	3	3.33333	2.33333	1	1	2.5
1319	2	1	23	50	2:00	4	4	2	3.33333	2.91667	2.28571	1	3.5
1320	2	2	18	NA	1:30	4	3	3	3.33333	2.83333	2	1	2.875
1321	2	1	24	NA	1:45	4	4	3	3.66667	2.75	3	3	3
1322	2	1	25	NA	2:10	3	3	2	2.66667	3.08333	2	2	3.5
1323	2	2	21	NA	NA	1	4	2	2.33333	3.27273	2.42857	1	2.375
1324	2	1	32	40	2:00	3	1	2	2	2.5	1.28571	3	2.875
1325	2	1	26	NA	1:30	3	3	3	3	3.25	3.14286	3	2.25
1326	2	1	24	14	2:00	3	3	2	2.66667	1.8	1.85714	1	2.875
1327	2	2	27	45	2:00	4	4	3	3.66667	3	1.85714	1	2.25
1328	2	2	18	5	2:20	2	4	2	2.66667	3.18182	3.57143	4	3.5
1329	2	2	24	32	2:10	3	4	2	3	1.66667	3.71429	2	3
1330	2	2	22	30	1:45	3	4	3	3.33333	2.63636	2.57143	1	3.625
1331	2	2	21	NA	1:45	3	4	2	3	2.58333	3.57143	1	3.5
1332	2	2	26	20	1:45	3	4	3	3.33333	3.08333	2.85714	1	3
1333	2	1	25	16	2:00	1	1	1	1	1.16667	1	1	3.25
1334	2	2	22	NA	2:00	4	4	4	4	2.58333	2.57143	3	3.875
1335	2	2	29	34	2:20	NA	NA	NA	NA	2.33333	NA	NA	NA
1336	2	2	23	NA	1:35	3	5	2	3.33333	3.18182	3.85714	4	3.625
1337	2	2	26	NA	1:15	2	3	2	2.33333	3.16667	2.85714	4	3.57143
1338	2	1	22	NA	2:40	3	4	2	3	2.75	2.71429	2	3.125
1339	2	2	17	-2	1:00	4	3	3	3.33333	NA	2.28571	2	3.5
1340	2	1	25	NA	1:30	2	1	2	1.66667	2	2.71429	2	3.125
1341	2	2	25	20	2:30	2	3	2	2.33333	3.08333	1	5	3.375
1342	2	2	22	NA	NA	5	3	3	3.66667	2.91667	2.14286	1	3.75
1343	2	2	34	NA	1:00	3	3	2	2.66667	2.33333	2	3	3.25
1344	2	2	35	NA	1:30	3	3	2	2.66667	2.91667	2.14286	2	3.5
1345	2	2	18	0	1:15	4	4	3	3.66667	3.08333	2.57143	3	3.375
1346	2	1	19	8	1:30	3	4	3	3.33333	3.08333	2.14286	2	2.5
1347	2	2	24	NA	NA	3	4	3	3.33333	2.41667	3.14286	1	4.5
1348	2	1	24	NA	1:30	5	5	3	4.33333	3.58333	4.14286	1	3.25
1349	2	2	21	16	1:45	3	3	2	2.66667	3.08333	2.14286	1	3
1350	2	1	29	17	1:45	4	2	2	2.66667	1.91667	2	1	2.25
1351	2	1	21	22	1:30	4	4	2	3.33333	3.25	2.14286	4	3.625
1352	2	2	27	30	1:30	3	2	1	2	1.58333	1.57143	3	3.875
1353	2	2	27	NA	1:15	2	3	2	2.33333	2.41667	2	1	2.75
1354	2	1	26	40	1:45	2	2	2	2	1.83333	1.42857	4	2.75
1355	2	2	18	-9	1:15	1	1	1	1	1.41667	1	4	4
1356	2	1	29	4	1:30	NA	NA	NA	NA	NA	NA	NA	NA
1357	2	1	45	54	1:15	5	5	5	5	5	5	3	2.625
1358	2	2	24	NA	2:00	NA	NA	NA	NA	2.81818	NA	NA	NA
1359	2	2	26	NA	1:15	3	3	2	2.66667	2.91667	3.14286	4	4
1360	2	2	23	-1	1:45	3	4	3	3.33333	2.91667	2.42857	NA	NA
1361	2	2	21	NA	1:00	1	2	1	1.33333	1.83333	1.57143	2	2.875
1362	2	2	25	NA	1:00	3	3	3	3	1.91667	1	3	3.5
1363	2	1	24	NA	1:15	1	4	2	2.33333	1.66667	1.85714	1	3.75
1364	2	1	20	NA	1:15	5	4	1	3.33333	2.54545	1.85714	4	3.125
1365	2	1	23	NA	1:00	4	5	3	4	3.33333	3.42857	2	3.875
1366	2	2	25	NA	1:30	2	2	2	2	2.83333	3.28571	2	2.75
1367	2	2	28	18	1:00	3	3	3	3	3.27273	3.28571	1	3.75
1368	2	1	23	NA	12:00	1	3	1	1.66667	2.83333	2.42857	4	3.125
1369	2	1	21	7	12:50	3	3	1	2.33333	3.16667	1.71429	3	3.5
1370	2	2	22	40	1:30	4	3	2	3	2.66667	1.85714	3	2.875
1371	2	2	25	60	1:00	1	1	1	1	2.33333	1.14286	2	2.625
1372	2	2	23	NA	1:10	2	4	2	2.66667	2.63636	1.14286	4	3.25
1373	2	2	25	30	1:00	2	3	2	2.33333	2.75	1	2	3.75
1374	2	2	22	42	1:15	5	4	3	4	2.08333	1.71429	2	3.125
1375	2	1	24	40	1:00	3	4	2	3	2.5	2	1	2.125
1376	2	1	21	NA	1:00	NA	NA	NA	NA	2.5	NA	NA	NA
1377	2	2	32	NA	NA	NA	4	2	NA	3	2.85714	3	3
1378	2	2	22	NA	2:00	3	2	3	2.66667	3.08333	4	3	3.625
1379	2	1	21	NA	1:00	2	3	3	2.66667	3.41667	1.14286	1	2.25
1380	2	2	20	NA	1:15	1	1	1	1	NA	1.14286	2	3.75
1381	2	2	24	NA	2:00	3	4	3	3.33333	2.75	3.85714	1	3.125
1382	2	2	20	NA	NA	3	3	2	2.66667	3	2.42857	1	4.125
1383	2	2	24	17	1:30	3	5	3	3.66667	2.66667	3	1	2.625
1384	2	2	29	NA	2:45	5	4	4	4.33333	2.83333	3	1	3.875
1385	2	2	22	NA	NA	NA	NA	NA	NA	NA	NA	NA	NA
1386	2	2	19	10	1:30	4	4	3	3.66667	3.16667	3	4	4.5
1387	2	1	29	30	1:50	1	2	1	1.33333	2.66667	1.14286	3	2.875
1388	2	2	23	NA	1:30	3	4	2	3	2.91667	2.28571	2	3
1389	2	1	19	8	1:30	4	4	3	3.66667	2.5	2.14286	1	3.25
1390	2	2	20	11	3:00	3	2	3	2.66667	2.5	2.5	1	3.125
1391	2	1	23	39	2:35	5	5	2	4	3	1.14286	3	2.875
1392	2	2	23	10	2:00	1	1	1	1	1.75	1	1	3.25
1393	2	2	24	NA	2:00	3	5	3	3.66667	NA	1.28571	1	2.875
1394	2	1	19	0	NA	2	4	2	2.66667	2.5	1.42857	2	NA
1395	2	2	22	NA	NA	4	4	1	3	1.83333	1	3	2.875
1396	2	2	20	7	2:00	4	5	3	4	3.58333	1.71429	1	2.875
1397	2	2	31	NA	2:00	4	5	4	4.33333	3	2.85714	1	4
1398	2	2	20	30	1:30	1	3	2	2	2	1.57143	2	3.625
1399	2	2	20	30	2:00	4	4	3	3.66667	2.66667	1.28571	1	2.375
1400	2	2	29	NA	2:30	4	4	1	3	3.08333	1.57143	3	2.875
1401	2	1	26	NA	2:25	3	2	2	2.33333	2.41667	2.42857	3	NA
1402	2	NA	21	NA	2:00	3	3	3	3	3.08333	1.71429	1	2.875
1403	2	2	23	42	1:30	4	4	3	3.66667	3.41667	2	NA	NA
1404	2	2	22	NA	2:15	3	3	1	2.33333	2.25	1	1	2.25
1405	2	2	24	NA	NA	4	4	1	3	2.5	2	5	3.625
1406	2	1	21	NA	2:00	4	4	3	3.66667	2.66667	3.85714	2	2.875
1407	2	2	24	NA	NA	2	3	2	2.33333	2.41667	2.28571	NA	NA
1408	2	2	20	NA	1:45	3	3	2	2.66667	2.41667	2.57143	2	2.875
1409	2	2	21	NA	2:00	4	4	3	3.66667	2.66667	1.14286	3	2.5
1410	2	2	20	15	2:00	4	3	2	3	2.16667	2.28571	3	3.625
1411	2	1	32	NA	1:45	5	5	4	4.66667	3.5	1.57143	4	2.75
1412	2	2	23	20	2:40	5	4	3	4	3.41667	2	2	3.75
1413	2	2	22	20	NA	3	3	2	2.66667	2	1.14286	4	4.375
1414	2	2	23	NA	1:30	2	2	2	2	2.41667	1	1	3.375
1415	2	2	20	63	1:30	5	4	3	4	3.27273	2.14286	1	3.5
1416	2	1	21	30	1:45	5	5	5	5	3.58333	5	2	5
1417	2	2	21	NA	2:00	5	5	4	4.66667	3.5	2.57143	4	3.5
1418	2	2	21	NA	NA	5	3	4	4	NA	3.16667	NA	4.5
1419	2	1	23	NA	1:50	3	3	3	3	3.58333	2.57143	3	NA
1420	2	1	27	21	1:40	1	3	1	1.66667	1.83333	1.85714	3	2.25
1421	2	NA	21	26	1:30	3	3	2	2.66667	2.08333	1.85714	1	4.375
1422	2	2	21	27	2:30	4	5	4	4.33333	3	3.28571	1	2.75
1423	2	2	19	23	NA	3	4	2	3	2.90909	2.57143	1	3.125
1424	2	2	20	7	1:30	3	3	2	2.66667	2.08333	1.71429	4	4.125
1425	2	2	32	17	2:00	5	3	3	3.66667	2.66667	1.14286	3	3.625
1426	2	2	20	NA	2:00	4	5	4	4.33333	3.3	1.42857	2	3.375
1427	2	1	26	21	2:15	3	3	3	3	3.25	2.85714	3	2.875
1428	2	1	24	24	2:00	5	5	4	4.66667	3.91667	2.28571	3	3.875
1429	2	2	25	28	2:00	3	5	3	3.66667	2.66667	3	1	2.5
1430	2	1	26	40	1:30	4	4	2	3.33333	3.58333	1.14286	3	3.375
1431	2	2	25	42	2:20	4	4	3	3.66667	3.41667	3	2	4.25
1432	2	2	20	NA	1:30	5	4	2	3.66667	2.25	1.71429	1	3.875
1433	2	2	30	NA	2:00	2	3	2	2.33333	2.33333	2.14286	3	2.25
1434	2	1	24	NA	1:50	2	4	3	3	2.90909	2.71429	1	2.875
1435	2	2	24	NA	2:30	3	4	2	3	2.63636	2.28571	2	3.25
1436	2	2	20	NA	2:00	5	5	4	4.66667	3.08333	3	1	4
1437	2	2	21	18	2:15	3	4	1	2.66667	2	1.42857	3	3.25
1438	2	2	24	NA	2:40	3	3	5	3.66667	3.25	1	1	2.125
1439	2	2	21	15	2:30	4	4	3	3.66667	3.58333	3.57143	2	3
1440	2	1	26	NA	1:20	4	4	3	3.66667	2.75	3.57143	1	NA
1441	2	2	23	NA	2:00	NA	NA	NA	NA	NA	NA	NA	NA
1442	2	2	24	NA	1:00	3	3	2	2.66667	2.33333	1.85714	2	NA
1443	2	2	23	NA	2:00	5	4	2	3.66667	2.33333	1.85714	4	NA
1444	2	1	23	NA	NA	NA	NA	NA	NA	2.66667	NA	NA	NA
1445	2	2	22	NA	2:00	1	1	1	1	1.83333	1	4	NA
1446	2	2	22	NA	NA	NA	NA	NA	NA	NA	NA	NA	NA
1447	2	2	21	NA	2:00	1	3	1	1.66667	2.41667	2.14286	2	NA
1448	2	2	21	NA	2:15	1	2	1	1.33333	1.66667	1.57143	3	3.375
1449	2	2	22	NA	1:45	3	2	2	2.33333	2.08333	2.28571	4	2.75
1450	2	2	24	NA	1:50	2	2	1	1.66667	2.41667	1.28571	4	3.625
1451	2	NA	NA	NA	2:00	NA	NA	NA	NA	NA	NA	NA	NA
1452	2	2	21	NA	2:00	4	4	2	3.33333	2.66667	1.42857	2	4
1453	2	1	23	NA	2:00	1	1	1	1	2.33333	1	3	4.375
1454	2	2	22	NA	NA	1	1	1	1	1.66667	1	5	3.375
1455	2	2	29	NA	2:30	1	1	1	1	3.33333	1.28571	1	1.75
1456	2	2	22	NA	1:00	4	4	2	3.33333	1.41667	1.85714	3	3.875
1457	2	1	24	NA	1:45	1	1	1	1	1.66667	1.14286	4	4.375
1458	2	2	25	NA	2:30	3	1	1	1.66667	NA	1	3	3
1459	2	NA	NA	NA	NA	NA	NA	NA	NA	NA	NA	NA	NA
1460	2	NA	NA	NA	NA	NA	NA	NA	NA	NA	NA	NA	NA
1461	2	2	22	NA	2:00	NA	NA	NA	NA	NA	NA	NA	NA
1462	2	2	21	NA	NA	NA	NA	NA	NA	NA	NA	NA	NA
1463	2	2	22	NA	NA	NA	NA	NA	NA	NA	NA	NA	NA
1464	2	2	25	NA	NA	NA	NA	NA	NA	NA	NA	NA	NA
1465	2	2	29	NA	1:30	1	1	1	1	1.33333	1	2	3.125
1466	2	1	20	NA	1:30	3	2	1	2	2.08333	1	2	3
1467	2	2	25	100	1:30	3	1	1	1.66667	2.5	2.42857	4	3.125
1468	2	2	22	NA	1:30	2	3	2	2.33333	2.41667	2.14286	5	NA
1469	2	2	23	NA	1:30	2	3	2	2.33333	2.41667	2.14286	2	3.875
1470	2	2	21	NA	NA	3	1	1	1.66667	2.41667	1	1	2
1471	2	2	22	NA	NA	NA	NA	NA	NA	1.91667	NA	NA	NA
1472	2	2	21	NA	NA	3	1	1	1.66667	2.33333	1	3	2.125
1473	2	2	23	NA	NA	2	1	2	1.66667	NA	1.57143	1	NA
1474	2	1	22	NA	2:30	2	1	1	1.33333	3.08333	2.71429	4	3.25
1475	2	2	29	NA	NA	2	3	2	2.33333	2.08333	3	4	4
1476	2	1	23	NA	1:15	1	3	2	2	2.58333	1.85714	3	3.5
1477	2	1	23	70	1:30	NA	NA	NA	NA	NA	NA	NA	NA
1478	2	1	23	NA	NA	NA	NA	NA	NA	NA	NA	NA	NA
1479	2	1	27	NA	NA	NA	NA	NA	NA	NA	NA	NA	NA
1480	2	1	21	NA	2:35	NA	NA	NA	NA	NA	NA	NA	NA
1481	2	1	22	NA	2:30	2	3	2	2.33333	2.5	2.71429	3	NA
1482	2	2	30	NA	2:00	3	3	2	2.66667	2.08333	2.14286	2	3.75
1483	2	2	21	NA	NA	1	3	1	1.66667	2.75	1.57143	1	4.625
1484	2	2	25	NA	NA	NA	NA	NA	NA	NA	NA	NA	NA
1485	2	1	23	NA	NA	NA	NA	NA	NA	NA	NA	NA	NA
1486	2	1	22	NA	NA	NA	NA	NA	NA	NA	NA	NA	NA
1487	2	2	22	NA	NA	NA	NA	NA	NA	NA	NA	NA	NA
1488	2	2	23	NA	NA	NA	NA	NA	NA	NA	NA	NA	NA
1489	2	2	22	NA	NA	NA	NA	NA	NA	NA	NA	NA	NA
1490	2	1	22	0	NA	NA	NA	NA	NA	NA	NA	NA	NA
1491	2	2	21	NA	NA	1	2	1	1.33333	2.41667	1	3	3.375
1492	2	2	21	NA	NA	NA	NA	NA	NA	NA	NA	NA	NA
1493	2	1	28	NA	2:30	NA	NA	NA	NA	NA	NA	NA	NA
1494	2	2	21	NA	12:10	1	1	1	1	2.91667	1	1	3
1495	2	2	27	NA	2:15	4	3	2	3	3.33333	2.85714	3	2.875
1496	2	2	22	NA	2:30	NA	NA	NA	NA	3.25	NA	NA	NA
1497	2	1	22	NA	NA	NA	NA	NA	NA	NA	NA	NA	NA
1498	2	2	23	NA	NA	NA	NA	NA	NA	NA	NA	NA	NA
1499	2	1	27	NA	NA	NA	NA	NA	NA	3	NA	NA	NA
1500	2	2	40	NA	NA	NA	NA	NA	NA	3	NA	NA	NA
1501	2	2	23	NA	NA	3	2	4	3	2.81818	2.71429	3	2.625
1502	2	2	20	NA	1:30	1	1	1	1	1.83333	1	5	2.125
1503	2	2	25	NA	2:00	5	5	5	5	3.58333	3.57143	1	4
1504	2	2	22	NA	2:10	4	3	1	2.66667	2.91667	1.57143	1	3.125
1505	2	2	28	NA	NA	1	1	1	1	1.6	1	3	2
1506	2	2	30	NA	NA	3	1	1	1.66667	2.58333	1.14286	3	3.375
1507	2	2	22	NA	2:00	1	1	1	1	2.16667	1	5	2
1508	2	2	29	NA	1:30	1	1	1	1	2.16667	2.71429	5	3
1509	2	2	24	NA	2:30	3	4	1	2.66667	2.58333	1.83333	3	4.375
1510	2	2	21	NA	2:00	3	4	2	3	1.91667	2.71429	4	2.5
1511	2	2	21	NA	NA	1	2	1	1.33333	1.5	1.14286	3	1.5
1512	2	2	26	NA	NA	1	1	1	1	1.66667	1	5	NA
1513	2	2	23	0	12:03	NA	NA	NA	NA	NA	NA	NA	4.125
1514	2	2	23	NA	NA	NA	5	3	NA	2	3	3	2.875
1515	2	2	28	NA	NA	NA	NA	NA	NA	NA	NA	NA	NA
1516	2	2	21	NA	NA	1	1	1	1	1	1	1	4
1517	2	2	23	NA	NA	1	1	1	1	NA	1.57143	1	4.25
1518	2	2	21	NA	NA	2	2	1	1.66667	2	1	4	NA
1519	2	1	25	NA	NA	2	1	1	1.33333	3	3	5	3
1520	2	2	28	NA	2:45	NA	NA	NA	NA	NA	NA	NA	NA
1521	2	2	26	0	12:00	3	3	3	3	3	3.14286	5	3
1522	2	1	23	NA	NA	1	1	1	1	1.16667	1	5	3.125
1523	2	2	24	NA	NA	NA	1	1	NA	NA	NA	4	NA
1524	2	1	26	NA	NA	NA	NA	NA	NA	NA	NA	NA	NA
1525	2	1	23	NA	NA	NA	NA	NA	NA	NA	NA	NA	NA
1526	2	1	22	NA	12:05	NA	NA	NA	NA	NA	NA	NA	NA
1527	2	1	25	0	12:01	NA	NA	NA	NA	NA	NA	NA	NA
1528	2	2	24	NA	NA	1	1	1	1	1	1	4	NA
1529	2	1	26	NA	NA	4	3	5	4	NA	3.71429	NA	NA
1530	2	2	22	NA	NA	NA	NA	NA	NA	NA	NA	5	NA
1531	2	2	21	NA	12:05	1	1	1	1	1.5	1	4	3.625
1532	2	1	29	NA	NA	NA	NA	NA	NA	NA	NA	NA	NA
1533	2	1	36	NA	NA	1	1	1	1	1.41667	1	5	3.75
1534	2	2	21	NA	NA	NA	NA	NA	NA	NA	NA	NA	NA
1535	2	2	22	NA	NA	1	1	1	1	1.36364	2.28571	2	NA
1536	2	1	24	NA	NA	NA	NA	NA	NA	NA	NA	NA	NA
1537	2	2	22	NA	NA	3	1	1	1.66667	1	1	5	3.75
1538	2	1	23	NA	NA	1	1	1	1	2.16667	1	1	NA
1539	2	2	33	0	12:00	3	2	2	2.33333	2.41667	2	4	2
1540	2	2	33	NA	12:20	3	3	3	3	2.66667	4.42857	5	3.125
1541	2	2	22	0	NA	1	1	1	1	2.41667	2	1	NA
1542	2	2	22	NA	2:30	NA	NA	NA	NA	NA	NA	NA	NA
1543	2	2	21	NA	NA	NA	NA	NA	NA	NA	NA	NA	NA
1544	2	2	21	NA	12:05	NA	NA	NA	NA	NA	NA	NA	NA
1545	2	1	22	NA	12:01	NA	NA	NA	NA	NA	NA	NA	NA
1546	2	2	23	NA	NA	NA	NA	NA	NA	NA	NA	NA	NA
1547	2	2	22	0	12:00	1	1	1	1	1.66667	1	5	NA
1548	2	2	23	NA	NA	NA	NA	NA	NA	NA	NA	NA	NA
1549	2	2	24	NA	NA	NA	NA	NA	NA	NA	NA	NA	NA
1550	2	2	23	NA	NA	NA	NA	NA	NA	NA	NA	NA	NA
1551	2	2	36	NA	NA	NA	NA	NA	NA	NA	NA	NA	NA
1552	2	2	22	NA	NA	NA	NA	NA	NA	NA	NA	NA	NA
1553	2	NA	NA	NA	NA	NA	NA	NA	NA	NA	NA	NA	NA
1554	2	2	23	NA	NA	1	1	1	1	2.09091	1	1	NA
1555	2	NA	21	NA	12:01	2	3	2	2.33333	1.66667	1.57143	1	NA
1556	2	2	22	NA	12:10	NA	NA	NA	NA	NA	NA	NA	NA
1557	2	2	20	NA	NA	NA	NA	NA	NA	NA	NA	NA	NA
1558	2	1	21	NA	NA	NA	NA	NA	NA	NA	NA	NA	NA
1559	2	2	22	NA	12:01	1	1	1	1	2	1	1	NA
1560	2	2	24	NA	NA	NA	NA	NA	NA	NA	NA	NA	NA
1561	2	1	23	0	12:05	1	1	1	1	1	1	4	NA
1562	2	2	22	0	12:10	NA	NA	NA	NA	NA	NA	NA	NA
1563	2	2	27	60	1:00	1	2	2	1.66667	4.5	1.28571	5	3
1564	2	2	29	NA	3:15	3	3	3	3	3	3	5	3
1565	2	2	37	NA	2:00	NA	NA	1	NA	1	NA	NA	3.625
1566	2	2	22	NA	NA	NA	NA	NA	NA	2.33333	NA	NA	NA
1567	2	2	23	NA	NA	1	1	1	1	2.09091	1	1	NA
1568	2	2	22	NA	1:00	1	1	1	1	1.16667	1.14286	5	4
1569	2	1	22	1	12:05	1	1	1	1	1.33333	1	5	NA
1570	2	2	22	NA	NA	NA	NA	NA	NA	NA	NA	2	2.875
1571	2	2	23	NA	NA	NA	NA	NA	NA	NA	NA	NA	NA
1572	2	2	21	NA	NA	NA	NA	NA	NA	NA	NA	NA	NA
1573	2	2	22	NA	NA	1	1	1	1	2.5	1	NA	NA
1574	2	2	21	NA	NA	3	3	2	2.66667	2.33333	3.42857	2	2.125
1575	2	2	23	NA	NA	1	1	1	1	1.66667	1	1	3.375
1576	2	2	25	NA	NA	NA	NA	NA	NA	NA	NA	NA	NA
1577	2	NA	22	NA	NA	NA	NA	NA	NA	NA	NA	NA	NA
1578	2	2	27	NA	NA	NA	1	1	NA	NA	NA	5	NA
1579	2	2	24	0	2:00	3	3	3	3	3	3	2	2.625
1580	2	2	23	NA	12:40	NA	NA	NA	NA	1	NA	NA	NA
1581	2	1	21	90	12:30	NA	1	1	NA	3.41667	NA	4	NA
1582	2	1	25	NA	NA	1	1	1	1	2.75	1.71429	1	2.75
1583	2	1	27	NA	2:00	4	4	4	4	1.91667	3.71429	1	NA
1584	2	2	22	NA	NA	1	1	1	1	1.75	1	4	NA
1585	2	1	40	NA	12:50	1	1	1	1	1.5	1	3	1.875
1586	2	2	21	NA	NA	3	2	1	2	2.75	1.14286	3	3.375
1587	2	NA	NA	NA	NA	5	1	1	2.33333	2.41667	1	3	3.375
1588	2	2	21	NA	NA	NA	NA	NA	NA	NA	NA	NA	NA
1589	2	2	24	NA	1:10	3	3	1	2.33333	1.83333	1.28571	NA	NA
1590	2	2	24	NA	NA	NA	NA	NA	NA	2.90909	NA	NA	NA
1591	2	1	21	NA	NA	NA	NA	NA	NA	NA	NA	NA	NA
1592	2	2	22	NA	1:30	1	1	1	1	2.08333	1	1	2.625
1593	2	2	25	NA	NA	3	2	1	2	2.5	1	4	3.5
1594	2	1	22	NA	NA	3	3	3	3	3.16667	2.85714	5	3.25
1595	2	2	24	NA	NA	3	3	3	3	2.75	3	3	2.75
1596	2	1	21	NA	NA	1	1	1	1	1.66667	1	5	2.625
1597	2	2	28	NA	NA	1	3	1	1.66667	3.27273	1	5	1.75
1598	2	2	21	NA	NA	1	1	1	1	2.36364	1.42857	5	1.75
1599	2	1	21	NA	NA	NA	NA	NA	NA	NA	NA	NA	NA
1600	2	2	22	NA	NA	1	1	1	1	2.16667	1.28571	4	3.625
1601	2	2	21	NA	NA	1	1	1	1	2.75	1	1	3
1602	2	2	24	NA	12:10	1	3	1	1.66667	2.33333	2.14286	1	3.5
1603	2	2	23	NA	NA	1	1	1	1	NA	1	NA	NA
1604	2	2	21	NA	NA	NA	NA	NA	NA	NA	NA	NA	NA
1605	2	2	28	NA	NA	NA	NA	NA	NA	NA	NA	NA	NA
1606	2	2	24	NA	NA	NA	NA	NA	NA	NA	NA	NA	3.375
1607	2	2	25	NA	NA	NA	NA	NA	NA	NA	NA	NA	NA
1608	2	2	24	NA	NA	NA	NA	NA	NA	NA	NA	NA	3.5
1609	2	2	22	NA	NA	1	1	1	1	1.33333	1	5	4.375
1610	2	2	25	NA	NA	NA	NA	NA	NA	2.16667	NA	NA	NA
1611	2	1	23	1	12:05	NA	NA	NA	NA	NA	NA	NA	NA
1612	2	2	23	NA	NA	NA	NA	NA	NA	NA	NA	NA	NA
1613	2	2	21	NA	12:20	1	1	1	1	1.33333	1	1	3.125
1614	2	2	25	NA	NA	1	1	1	1	2.83333	1.71429	5	3.375
1615	2	2	21	NA	12:20	1	1	1	1	1.41667	1	5	3.625
1616	2	1	22	NA	12:10	1	1	1	1	2.5	1	5	2.625
1617	2	2	28	NA	NA	NA	NA	NA	NA	NA	NA	NA	NA
1618	2	2	28	NA	NA	3	1	1	1.66667	2.33333	1	4	NA
1619	2	2	22	NA	NA	NA	NA	NA	NA	2	NA	NA	NA
1620	2	1	22	NA	NA	1	1	1	1	2.33333	1	5	NA
1621	2	2	25	NA	NA	2	2	1	1.66667	2.75	2.28571	4	3
1622	2	2	20	NA	NA	1	1	1	1	2.66667	1.57143	1	NA
1623	2	2	20	NA	NA	1	1	1	1	1.33333	1	5	NA
1624	2	2	24	NA	NA	3	2	1	2	2.33333	1.71429	4	4.125
1625	2	2	22	NA	NA	NA	NA	NA	NA	NA	NA	NA	NA
1626	2	2	27	NA	NA	3	3	3	3	2.25	2	2	3
1627	2	2	24	NA	NA	1	1	1	1	1.66667	1	5	NA
1628	2	2	23	NA	NA	3	4	2	3	2.33333	2.71429	1	3.5
1629	2	2	23	NA	NA	1	1	1	1	NA	1	4	4.875
1630	2	2	24	NA	NA	1	1	1	1	1.91667	1	2	2.75
1631	2	1	23	NA	NA	NA	NA	1	NA	NA	NA	5	2.875
1632	2	1	26	90	2:00	3	5	2	3.33333	3.08333	2	4	3.875
1633	2	1	23	NA	NA	1	1	1	1	NA	1	4	1.875
1634	2	1	27	NA	NA	2	2	2	2	2.66667	1.28571	NA	NA
1635	2	1	22	NA	4:45	2	2	2	2	2.75	2	4	4
1636	2	2	23	NA	NA	1	1	1	1	2.27273	1	5	3.125
1637	2	2	23	NA	NA	1	2	2	1.66667	NA	1.42857	NA	NA
1638	2	2	22	NA	NA	2	1	1	1.33333	1.6	1.14286	1	4
1639	2	2	NA	NA	NA	3	2	2	2.33333	2.91667	2.71429	4	3.83333
1640	2	2	27	NA	NA	3	1	1	1.66667	2.58333	3	5	4
1641	2	2	23	NA	NA	1	1	1	1	1.58333	1.14286	4	3.875
1642	2	2	21	NA	NA	NA	NA	NA	NA	NA	NA	NA	NA
1643	2	1	22	0	12:00	NA	NA	NA	NA	NA	NA	NA	NA
1644	2	2	22	NA	NA	NA	NA	NA	NA	NA	NA	NA	NA
1645	2	2	22	0	12:40	1	1	1	1	2.83333	1	5	3.25
1646	2	1	26	NA	NA	1	1	1	1	NA	1	4	3.75
1647	2	1	21	NA	NA	1	2	1	1.33333	1	1.28571	4	3.875
1648	2	2	21	NA	NA	2	2	2	2	1.91667	2	1	NA
1649	2	2	22	NA	NA	2	2	1	1.66667	2.58333	2.14286	4	3.125
1650	2	2	22	NA	NA	NA	NA	NA	NA	NA	NA	NA	NA
1651	2	2	22	NA	NA	2	3	1	2	1.5	1.28571	5	2.875
1652	2	2	25	NA	2:00	1	1	1	1	1.33333	1	2	NA
1653	2	2	20	NA	NA	3	2	1	2	2.3	2.14286	2	2.625
1654	2	2	22	NA	NA	1	2	1	1.33333	2.83333	1.57143	2	3.5
1655	2	1	22	NA	NA	1	1	1	1	1.66667	2	2	2.75
1656	2	1	22	NA	NA	1	4	1	2	2.63636	1.85714	3	4
1657	2	2	20	NA	NA	2	3	1	2	1.09091	1.57143	2	NA
1658	2	1	22	NA	2:40	4	3	2	3	3	1.14286	1	2
1659	2	1	20	NA	3:00	4	3	3	3.33333	3.08333	3	1	3.25
1660	2	2	24	NA	NA	1	4	3	2.66667	2.66667	1	4	3.75
1661	2	2	21	NA	NA	NA	NA	NA	NA	NA	NA	NA	3.875
1662	2	2	20	NA	NA	NA	NA	NA	NA	NA	NA	NA	2.75
1663	2	2	20	NA	NA	NA	NA	NA	NA	NA	NA	NA	NA
1664	2	2	23	NA	NA	1	1	1	1	1.16667	1	5	NA
1665	2	2	23	NA	1:30	3	4	4	3.66667	3.16667	3	4	3.5
1666	2	2	24	NA	NA	NA	NA	NA	NA	NA	NA	NA	NA
1667	2	2	24	NA	NA	NA	NA	NA	NA	NA	NA	NA	NA
1668	2	2	NA	NA	NA	NA	NA	NA	NA	NA	NA	NA	NA
1669	2	2	NA	NA	NA	1	1	1	1	1	1	5	2.75
1670	2	2	NA	NA	NA	1	2	1	1.33333	2.41667	1.28571	3	3.375
1671	2	1	20	NA	2:00	2	2	2	2	2.25	2	2	2.5
1672	2	2	21	NA	NA	3	3	2	2.66667	1.83333	2.14286	2	3.375
1673	2	2	22	NA	NA	NA	NA	NA	NA	NA	NA	NA	NA
1674	2	1	21	NA	NA	4	4	3	3.66667	3.22222	3	1	3
1675	2	2	23	NA	1:35	3	1	1	1.66667	2.83333	2	1	3.125
1676	2	2	23	NA	1:30	4	2	1	2.33333	2.25	1.85714	4	3.5
1677	2	1	26	NA	NA	1	1	1	1	1.75	1.28571	4	2
1678	2	2	25	NA	2:30	2	3	1	2	1.5	1	2	NA
1679	2	2	21	NA	NA	1	2	1	1.33333	2.08333	2	4	NA
1680	2	2	NA	NA	NA	NA	NA	NA	NA	NA	NA	NA	NA
1681	2	1	21	NA	NA	NA	NA	NA	NA	NA	NA	NA	NA
1682	2	2	23	NA	NA	NA	NA	NA	NA	NA	NA	NA	NA
1683	2	2	37	NA	NA	1	1	1	1	1.83333	1	2	2.75
1684	2	2	21	NA	NA	NA	NA	NA	NA	NA	NA	NA	NA
1685	2	2	21	NA	NA	NA	NA	NA	NA	2.45455	NA	NA	NA
1686	2	2	18	NA	NA	NA	NA	NA	NA	NA	NA	NA	NA
1687	2	2	24	NA	NA	1	1	1	1	2	1	5	NA
1688	2	NA	NA	NA	NA	3	1	1	1.66667	2.5	1	4	3.125
1689	2	2	29	NA	NA	NA	NA	NA	NA	NA	NA	NA	3.375
1690	2	NA	NA	NA	NA	NA	NA	NA	NA	NA	NA	NA	NA
1691	2	2	22	NA	NA	NA	NA	NA	NA	NA	NA	NA	NA
1692	2	1	31	NA	12:45	2	3	2	2.33333	1.83333	2.14286	4	5
1693	2	2	24	NA	NA	NA	NA	NA	NA	NA	NA	NA	NA
1694	2	2	23	NA	NA	NA	NA	NA	NA	NA	NA	NA	NA
1695	2	2	23	NA	NA	1	1	1	1	2	1	2	3.5
1696	2	2	23	NA	12:10	1	1	1	1	2.25	1	5	NA
1697	2	2	21	NA	1:00	1	2	1	1.33333	2.25	1.42857	4	3.625
1698	2	NA	NA	NA	NA	NA	NA	NA	NA	NA	NA	NA	NA
1699	2	2	22	NA	NA	1	1	1	1	1.33333	1	5	3
1700	2	2	20	NA	NA	2	2	2	2	NA	2.85714	4	NA
1701	2	2	21	NA	NA	1	1	1	1	1.66667	1	3	2.25
1702	2	2	22	NA	NA	1	1	NA	NA	1.66667	1	5	NA
1703	2	2	22	NA	1:30	2	1	1	1.33333	2.41667	2	1	4.125
1704	2	NA	NA	NA	NA	NA	NA	NA	NA	NA	NA	NA	2
1705	2	2	24	NA	NA	1	4	2	2.33333	2.16667	1.28571	5	NA
1706	2	2	20	NA	1:20	3	1	1	1.66667	2.25	1.57143	4	2.75
1707	2	2	21	NA	1:30	4	4	3	3.66667	1.75	2.14286	1	3.625
1708	2	1	22	NA	NA	2	2	1	1.66667	3	2	1	2.875
1709	2	2	20	NA	NA	1	5	4	3.33333	2.66667	2	3	2.25
1710	2	2	22	NA	NA	NA	NA	NA	NA	NA	NA	NA	NA
1711	2	2	23	NA	NA	2	3	1	2	2.41667	1	3	3.625
1712	2	2	21	NA	1:50	4	3	2	3	2.91667	3	1	3.75
1713	2	1	29	NA	NA	4	3	1	2.66667	NA	2.71429	4	2.75
1714	2	2	20	NA	NA	1	3	2	2	2.75	2	1	3.75
1715	2	2	20	NA	NA	3	2	2	2.33333	2.58333	2.14286	3	3.375
1716	2	2	28	NA	2:00	4	4	2	3.33333	2.08333	2.71429	1	3.375
1717	2	1	23	NA	1:30	4	4	1	3	2.75	2.57143	4	4.125
1718	2	1	22	NA	1:30	4	1	1	2	2.27273	1	4	2.875
1719	2	2	22	NA	NA	1	1	1	1	1.83333	1	5	4
1720	2	1	21	NA	2:00	3	4	1	2.66667	2.66667	2.42857	4	2.125
1721	2	2	22	NA	2:30	2	1	1	1.33333	1.66667	2	3	3
1722	2	1	25	60	2:10	3	3	2	2.66667	2.25	2.85714	5	3.375
1723	2	2	25	NA	NA	3	3	3	3	2.41667	2.28571	2	3.57143
1724	2	2	20	NA	NA	4	4	3	3.66667	NA	3	4	4.25
1725	2	2	27	NA	NA	5	3	3	3.66667	3.25	3.42857	5	4.5
1726	2	2	20	NA	NA	2	1	1	1.33333	NA	1	4	3.75
1727	2	2	24	NA	2:00	1	1	1	1	2.25	1	3	2.75
1728	2	1	28	NA	1:45	4	4	1	3	2.81818	2.71429	1	3
1729	2	1	31	NA	1:00	2	2	2	2	2.91667	2	3	2.5
1730	2	2	21	NA	1:30	2	2	2	2	2.41667	2.42857	1	2.875
1731	2	2	20	NA	1:30	3	3	2	2.66667	2.83333	2.14286	4	3.125
1732	2	1	22	NA	1:30	4	3	3	3.33333	2	2.57143	2	2.57143
1733	2	1	23	NA	1:20	2	3	1	2	2.33333	1.28571	2	NA
1734	2	1	23	NA	NA	1	1	1	1	1.88889	1	5	2.75
1735	2	1	23	NA	2:00	4	3	2	3	2.75	2.71429	3	3.625
1736	2	2	20	NA	2:00	3	3	2	2.66667	2.41667	2.28571	2	2.75
1737	2	1	25	NA	1:30	3	2	1	2	2.44444	1	4	3.125
1738	2	2	20	NA	1:15	2	2	1	1.66667	2	1.14286	3	3.25
1739	2	2	23	NA	2:00	4	4	2	3.33333	3.25	2.57143	1	2.625
1740	2	1	23	NA	1:30	3	2	1	2	2.91667	1.14286	3	3.25
1741	2	2	28	NA	NA	NA	NA	NA	NA	NA	NA	NA	NA
1742	2	2	20	NA	1:00	2	4	1	2.33333	3.1	3	3	2.5
1743	2	1	23	NA	1:30	2	3	1	2	2.33333	1	4	3.5
1744	2	1	21	NA	NA	2	4	2	2.66667	1.45455	1.14286	3	NA
1745	2	2	NA	NA	1:30	4	2	2	2.66667	2.66667	2.28571	2	4.75
1746	2	1	26	NA	1:30	3	4	2	3	2.5	3.71429	3	2.5
1747	2	1	21	NA	1:30	3	3	3	3	2.5	3	4	2.625
1748	2	1	20	NA	NA	1	2	1	1.33333	2.25	1.28571	3	3.125
1749	2	2	21	NA	2:00	1	1	1	1	1.66667	2	4	3.75
1750	2	1	22	NA	NA	NA	NA	NA	NA	NA	NA	NA	3.375
1751	2	1	21	NA	NA	1	1	1	1	1.83333	1	1	3.75
1752	2	2	21	NA	NA	1	3	1	1.66667	2	1.14286	1	2.625
1753	2	2	21	NA	NA	1	1	1	1	2	1	1	NA
1754	2	2	20	NA	1:15	1	2	1	1.33333	1.75	1	2	2.75
1755	2	1	23	NA	1:30	3	3	3	3	3	3	3	3
1756	2	1	27	NA	1:00	1	2	1	1.33333	2.16667	1.14286	3	2.5
1757	2	2	21	NA	NA	1	1	1	1	2.58333	1	5	3
1758	2	2	20	NA	NA	1	1	1	1	1.66667	1.14286	3	3.125
1759	2	1	22	NA	NA	2	3	1	2	2.33333	2.71429	4	NA
1760	2	2	34	NA	NA	NA	NA	NA	NA	NA	NA	5	NA
1761	2	2	22	NA	NA	2	2	1	1.66667	2	1.28571	1	3.375
1762	2	1	24	NA	1:30	2	3	2	2.33333	2.41667	1.14286	2	NA
1763	2	2	21	NA	NA	2	1	1	1.33333	NA	1	NA	NA
1764	2	2	21	NA	1:00	1	3	1	1.66667	3.08333	1.14286	4	3.875
1765	2	1	20	NA	NA	NA	NA	NA	NA	NA	NA	NA	NA
1766	2	2	25	NA	1:00	4	3	2	3	2.75	2	1	NA
1767	2	2	24	NA	NA	NA	NA	NA	NA	NA	NA	NA	NA
1768	2	2	27	NA	NA	1	1	1	1	2.75	2.57143	2	2.75
1769	2	2	28	NA	NA	2	1	1	1.33333	2	1.28571	3	4
1770	2	2	34	NA	NA	2	4	2	2.66667	NA	2.28571	1	1.875
1771	2	2	21	NA	NA	NA	NA	NA	NA	NA	NA	NA	NA
1772	2	NA	NA	NA	1:00	1	3	2	2	2.25	2	1	2.375
1773	2	1	29	NA	NA	3	3	3	3	NA	3	2	1.75
1774	2	2	22	NA	NA	2	4	1	2.33333	2.25	1.14286	1	2.625
1775	2	2	20	NA	NA	NA	NA	NA	NA	NA	NA	NA	NA
1776	2	1	22	NA	1:15	NA	NA	NA	NA	2.77778	3.66667	3	3.125
1777	2	1	22	NA	NA	NA	NA	NA	NA	NA	NA	NA	NA
1778	2	2	26	NA	1:30	3	1	1	1.66667	1.41667	1	4	3.125
1779	2	2	21	NA	NA	4	4	2	3.33333	1.83333	2.14286	4	3.125
1780	2	1	21	NA	2:30	1	3	1	1.66667	2	1.57143	1	2.25
1781	2	1	22	NA	2:00	5	3	3	3.66667	2.66667	2.14286	4	3.25
1782	2	2	23	NA	1:00	4	4	2	3.33333	3.16667	1.57143	3	2.375
1783	2	2	20	NA	12:00	4	4	2	3.33333	2.41667	2.42857	3	3.5
1784	2	2	26	NA	2:30	5	1	3	3	3.58333	2.28571	4	4.125
1785	2	2	22	NA	NA	5	5	5	5	3.77778	3.71429	1	4.5
1786	2	2	23	NA	1:20	3	2	2	2.33333	3	3.71429	4	3
1787	2	2	23	NA	2:30	4	4	NA	NA	3	2.28571	1	3
1788	2	2	20	NA	1:40	3	4	3	3.33333	NA	2.14286	1	3.42857
1789	2	2	20	NA	NA	4	2	2	2.66667	2.33333	3.85714	3	3.625
1790	2	1	25	NA	NA	5	1	1	2.33333	2.25	1.14286	5	3.75
1791	2	1	28	NA	2:40	4	1	1	2	2.41667	1.28571	1	2.75
1792	2	1	20	NA	2:30	1	2	3	2	2.33333	1.85714	2	3.75
1793	2	1	24	NA	2:30	4	2	1	2.33333	2.83333	1.14286	3	4
1794	2	2	30	NA	2:30	5	5	1	3.66667	3	2.14286	1	NA
1795	2	2	21	32	1:20	1	4	1	2	1.75	2.42857	3	4.375
1796	2	2	20	NA	1:00	1	4	2	2.33333	2.09091	1.71429	3	3.375
1797	2	1	27	NA	2:00	NA	NA	NA	NA	NA	NA	NA	NA
1798	2	2	22	NA	NA	5	5	5	5	NA	3.71429	2	2.5
1799	2	NA	NA	NA	NA	NA	NA	NA	NA	NA	NA	NA	NA
1800	2	2	21	-2	2:00	5	5	5	5	3.5	4	1	3.25
1801	2	2	20	-2	2:00	3	5	4	4	3.16667	3.28571	3	3.375
1802	2	2	25	NA	2:40	4	5	3	4	3.41667	3	3	1.75
1803	2	2	25	NA	1:35	5	5	3	4.33333	2.66667	3.42857	1	4.375
1804	2	2	36	NA	2:20	4	4	3	3.66667	3.54545	3	1	2.375
1805	2	2	21	3	2:00	5	4	4	4.33333	3.66667	3.14286	1	3.625
1806	2	1	24	40	2:00	5	5	4	4.66667	3.25	2.14286	1	2.5
1807	2	1	25	NA	1:50	3	4	3	3.33333	3.08333	2	1	2.875
1808	2	2	26	25	2:30	3	5	2	3.33333	3	2.66667	1	2.875
1809	2	2	27	NA	2:30	2	4	3	3	3.41667	3.14286	1	3.25
1810	2	2	26	NA	2:15	2	4	4	3.33333	3.25	2.28571	2	2.625
1811	2	2	NA	-3	2:30	4	4	4	4	2.66667	4.14286	1	5
1812	2	2	21	10	1:40	4	4	3	3.66667	2.58333	2	4	2.875
1813	2	1	25	29	NA	4	4	3	3.66667	3.16667	3.14286	3	2.75
1814	2	1	20	27	2:00	3	4	3	3.33333	2.91667	3.28571	1	3.5
1815	2	1	20	5	2:10	2	3	2	2.33333	2.41667	2	2	3.625
1816	2	1	24	NA	1:45	5	4	3	4	3.5	2.28571	1	3.375
1817	2	1	24	NA	NA	4	4	4	4	3.08333	2.85714	3	3.5
1818	2	1	21	NA	1:30	5	4	2	3.66667	2.75	2.28571	1	3.125
1819	2	2	25	NA	2:00	4	5	4	4.33333	2.41667	3	2	5
1820	2	2	22	NA	NA	3	5	4	4	2.75	2	1	3.125
1821	2	2	20	NA	2:15	3	4	3	3.33333	2.5	3.42857	3	NA
1822	2	2	26	NA	2:45	NA	NA	NA	NA	NA	NA	NA	NA
1823	2	2	21	NA	1:40	5	5	4	4.66667	NA	2.85714	1	3.75
1824	2	1	20	7	1:30	4	4	2	3.33333	2.25	1.33333	1	3.375
1825	2	2	24	NA	1:30	5	5	5	5	3.58333	1.57143	1	2
1826	2	NA	NA	NA	NA	NA	NA	NA	NA	NA	NA	NA	NA
1827	2	1	20	NA	NA	5	5	5	5	2.08333	3.85714	1	3.625
1828	2	NA	NA	NA	1:30	4	4	4	4	2.63636	1.42857	1	2.5
1829	2	1	22	-2	1:17	3	5	4	4	2.5	2.42857	1	3.75
1830	2	2	22	NA	1:30	3	4	2	3	3	1.42857	3	3
1831	2	2	21	NA	NA	3	5	5	4.33333	2.81818	2.14286	1	2.375
1832	2	1	23	NA	1:30	5	5	3	4.33333	2.75	2.42857	1	2.375
1833	2	NA	NA	NA	NA	NA	NA	NA	NA	NA	NA	NA	NA
1834	2	1	23	NA	1:30	4	4	4	4	2.91667	1.85714	1	3.125
1835	2	1	27	NA	NA	4	3	3	3.33333	3	3.14286	2	3.125
1836	2	1	19	NA	1:10	1	2	1	1.33333	2.41667	1.28571	1	NA
1837	2	2	21	NA	NA	1	3	1	1.66667	1.5	3.71429	1	3.5

## Sheet: legend to TESS_RawData
pseudo-ID	format	sex	age	all_t	time	TESS_1	TESS_2	TESS_3	TESS	KIM	PERCUSE	PERCBENE	LIST_REPET
pseudonymised ID	test format (1 = computer-based, 2 = paper-based)	sex (1 = male, 2 = female)	age	testscore in the last BPT	How much time do you need to finish the BPT?	I want to achieve the best possible results in the test. [Ich möchte beim PTM die bestmöglichen Ergebnisse erreichen.]	I think the progress test is useful. [Ich finde den PTM sinnvoll.]	The test is a valuable part of my education. [Der PTM ist ein wertvoller Teil meines Studiums.]	Test-taking effort	Intrinsic motivation	Perceived usefulness	To what extent do you feel that sitting the BPT keeps you from your other duties? (1 = not at all, 5 = absolutely) [In welchem Maße werden Sie durch den PTM in Ihren anderen Verpflichtungen eingeschränkt?]	Learning strategies - repetition scale
